# Supplementary material for: Postmortem transport in fossil and modern shelled cephalopods
Source: PeerJ. 2018 Nov 27;6:e5909. doi: 10.7717/peerj.5909 (PMC6266924; doi:10.7717/peerj.5909)
Supplement: Supplemental Information 1 — Datasets include shell shape parameters for ammonoid taxa included in Reyment (1973), Ritterbush & Bottjer (2012), and Yacobucci (2017), geographic range sizes from Yacobucci (2017), modes of life for genera in Yacobucci (2017), and georeferenced occurrences of living nautilids and dead drift shells. Results of principal components analysis (PCA) and canonical variates analysis (CVA) on five raw shell measurements are also provided. [file peerj-06-5909-s001.xlsx]

## Sheet: README
Key Citations:	Arkell, W.J., Furnish, W.M., Kummel, B., Miller, A.K., Moore, R.C., Schindewolf, O.H., Sylvester-Bradley, P.C., and Wright, C.W. 1957. Treatise on Invertebrate Paleontology, Part L, Mollusca 4. Cephalopoda, Ammonoidea. Boulder, Colorado and Lawrence, Kansas: Geological Society of America and University of Kansas.
	House, M.R. 1987. Geographic distribution of Nautilus shells. In: Saunders WB, Landman NH, eds. Nautilus: the biology and paleobiology of a living fossil. Topics in Geobiology 6: 53-64. New York: Plenum Press.
	Reyment, R.A. 1973. Factors in the distribution of fossil cephalopods. Part 3: Experiments with exact models of certain shell types. Bull. Geol. Instn. Univ. Upsala N.S. 4, 2: 7-41.
	Ritterbush, K.A., and Bottjer, D.J. 2012. Westermann Morphospace displays ammonoid shell shape and hypothetical paleoecology. Paleobiology 38(3): 424-446.
	Teichert, C., Kummel, B., Sweet, W.C., Stenzel, H.B., Furnish, W.M., Glenister, B.F., Erben, H.K., Moore, R.C., and Nodine Zeller, D.E. 1964. Treatise on Invertebrate Paleontology, Part K, Mollusca 3. Cephalopoda-General Features-Endoceratoidea-Actinoceratoidea-Nautiloidea-Bactritoidea. Boulder, Colorado and Lawrence, Kansas: Geological Society of America and University of Kansas.
	Toriyama, R., Sato, T., Hamada, T., and Komalarjun, P. 1965. Nautilus pompilius drifts on the west coast of Thailand. Japanese Journal of Geology and Geography 36: 149-161.
	Wright, C.W., with Callomon, J.H. and Howarth, M.K. 1996. Treatise on Invertebrate Paleontology, Part L, Mollusca 4, Revised. Volume 4: Cretaceous Ammonoidea. Boulder, Colorado and Lawrence, Kansas: Geological Society of America and University of Kansas.
	Yacobucci, M.M. 2017. Marine life in a greenhouse world: Cephalopod biodiversity and biogeography during the early Late Cretaceous. Paleobiology doi: 10.1017/pab.2017.3.
	See Table 4 and Fig. 32 in Reyment 1973 for list of taxa and PCO plot.
	See Ritterbush and Bottjer Supplementary Appendix D for their dataset.
Reyment's PCO:	Reyment's (1973) PCO was based on five variables:
	1. Shell diameter
	2. Maximum inflation
	3. Length of the body chamber
	4. Ventral inflation
	5. Umbilical width
My measurements:	I looked up each of Reyment's genera in the Treatise and when a specimen was sufficiently figured, measured five variables used to calculate Westermann Morphospace from the figure using calipers and unscaling back to raw millimeters:
	1. Shell diameter (D)
	2. Width of last whorl (b)
	3. Height of last whorl (a)
	4. Height of whorl 180° back from last whorl (a')
	5. Umbilical diameter (UD)
	I also measured a sixth variable for potential future use, as recommended by Ritterbush and Bottjer (2012):
	6. Maximum radius (d)
Treatise as source:	I used the 1957 Treatise volume for pre-Cretaceous ammonoids and the revised 1996 Treatise volume for Cretaceous ammonoids.
	Two additional species of Kamerunoceras were figured in the Treatise, so I added those.
	Of the species I measured, 25/36 = 69% were different species than Reyment used to represent the genus.
	I also used Treatise to collect measurement data for ammonoid and nautiloid genera from the Late Cenomanian portion of my 2017 Paleobiology paper, using the two ammonoid Treatises plus the 1964 nautiloid Treatise volume.
Nautilid source:	For comparison, measurements were also made on examples of Nautilus belauensis, Nautilus macromphalus, Nautilus pompilius, and Allonautilus scrobiculatus. Shell photographs were accessed via the website Conchology, Inc. [http://www.conchology.be/], using the same measurement protocol.
Calculating parameters:	These raw measurement were then used to calculate the three parameters defining Westermann Morphospace:
	U = UD/D
	Th = b/D
	w = a/a'
Scaling parameters:	Next, these three raw parameters were scaled to fall within the range of values for common ammonoids, following Ritterbush and Bottjer (2012).
	General scaling equation:	variable:	U	Th	w	[values from Table 2 of Ritterbush and Bottjer (2012)
	scaled value = (original value - min) / (max - min)	min	0	0.14	1
		max	0.52	0.68	1.77
Normalizing parameters:	Finally, the scaled values were normalized to range from 0 to 1:
	normalized value of variable = scaled value / (sum of scaled values U + Th + w)
Ternary plot:	These scaled and normalized values were then ready to be plotted on a ternary diagram.
	I also included all the specimens measured and reported in Ritterbush and Bottjer (2012).
	I also included representative specimens for Late Cenomanian genera used in Yacobucci (2017).
	Ternary diagrams were plotted in Past v. 3.15.
Correlation between buoyancy and geographic range:	Genera were assigned to one of two categories, buoyant or not buoyant, based on the normalized Th value (<0.30: not buoyant, >0.30: buoyant) - a result from inspection of the ternary diagrams.
	Geographic ranges for genera from the Late Cenomanian and Early Turonian substages were taken from Yacobucci (2017); specifically, log(10) of geographic range in square kilometers.
	Correlations between geographic range and normalized Th value were calculated separately for the two substages.
	Histograms of geographic range for buoyant vs. not buoyant genera were produced for each of the two substages.
	Mann-Whitney U-tests were performed in PAST 3.15 comparing the median geographic ranges of buoyant vs not buoyant genera for each of the two substages.
Modern nautilid distributions:	Locality data for modern occurrences of live nautilid specimens and dead drift shells were compiled from House (1987) and Toriyama et al. (1965). I updated species and place names as needed, and georeferenced these localities to the nearest 0.1 decimal degrees latitude and longitude using Google Earth. In some cases, I split a single numbered locality into multiple places, as House (1987) lumped …
	Locality numbers 1-73 are taken from Toriyama et al. (1965)
	Locality numbers 74-165 are additional localities compiled by House for the 1987 chapter.
PCA and CVA:	As a check, the six raw shell measurements (shell diameter D, umbilical diameter UD, maximum whorl breadth b, last whorl height a, back half-whorl height a', and maximum radius d) were compiled for all three original datasets (Reyment, Ritterbush & Bottjer, and Yacobucci). A principal components analysis (PCA) and canonical variates analysis (CVA) were conducted on these six variables in PAST 3.2…
Swimming/mode of life:	For ammonoids in the Yacobucci (2017) dataset, each genus was assigned to a mode of life based on its position in Westermann Morphospace: nekton, demersal, vertical migrant. No genera fell within the planktonic region. 19 genera falling near the center of the morphospace were excluded as their mode of life could not be unambiguously assigned.
	The non-parametric Kruskal-Wallis test in PAST 3.20 was used to determine whether median geographic range was significantly different among modes of life.

## Sheet: Reyment 1973 Data
No. in Reyment (1973)	Treatise Page Number (L = 1957 volume, no letter = 1996 (Cretaceous) volume)	Superfamily	Family	Genus	Species in Reyment (1973)	Species available in Treatise, from which measurements were taken	b (buoyant) or n (not buoyant) or i (in between) according to Reyment (1973)	D (Diameter)	UD (Umbilical Diameter)	b (Last Whorl Breadth)	a (Last Whorl Height)	a' (Back Half-Whorl Height)	d (Max Radius)		U (raw)	Th (raw)	w (raw)		U (scaled)	Th (scaled)	w (scaled)		U (normalized)	Th (normalized)	w (normalized)		Genus	Species available in Treatise, from which measurements were taken
5	205	Acanthoceratoidea	Sphenodiscidae	Sphenodiscus	pleuriseptus	lobatus	n	268.3	8.5	70.8	145.3	114.8	148.3		0.031681	0.263884	1.26568		0.0609249	0.229414	0.345038		0.0958877	0.361068	0.543045		Sphenodiscus	lobatus
35	L293	Stephanoceratoidea	Macrocephalitidae	'Morrisites' = Morrisiceras	fornicatus	sphaera	b	100	13.4	61	53.4	33.6	57.4		0.134	0.61	1.58929		0.257692	0.87037	0.765306		0.136103	0.459694	0.404203		'Morrisites' = Morrisiceras	sphaera
21	206	Acanthoceratoidea	Sphenodiscidae	Libycoceras	afikpoense	ismaeli	n	100.2	6.8	28	53.6	39.2	57		0.0678643	0.279441	1.36735		0.130508	0.258224	0.477074		0.150736	0.298247	0.551017		Libycoceras	ismaeli
26	L283	Haploceratoidea	Oppeliidae	Phlycticeras	hyperbolicum	pustulatum	b	21.6	3.3	13.9	11.1	7.5	13.1		0.152778	0.643519	1.48		0.293803	0.932442	0.623377		0.158845	0.504126	0.337029		Phlycticeras	pustulatum
16	201	Acanthoceratoidea	Coilopoceratidae	Hoplitoides	gibbosulus	gibbosulus	n	112.9	14.8	40.9	61.6	37.5	68		0.131089	0.362267	1.64267		0.252095	0.411606	0.834632		0.16825	0.274709	0.55704		Hoplitoides	gibbosulus
3	126	Hoplitoidea	Placenticeratidae	Placenticeras(Proplacenticeras)	lenticulare	fritschi	n	60.7	7.1	16.9	32.3	21.1	35.3		0.116969	0.278418	1.53081		0.22494	0.25633	0.689358		0.192153	0.218968	0.588879		Placenticeras	fritschi
10	133	Hoplitoidea	Engonoceratidae	Neolobites	vibryanus	vibrayeanus	i	99.7	11.1	22.3	53.7	35.5	60.8		0.111334	0.223671	1.51268		0.214104	0.154946	0.665813		0.206891	0.149726	0.643383		Neolobites	vibrayeanus
9	130	Hoplitoidea	Engonoceratidae	Engonoceras	subjectum	serpenticum	n	65.3	5.3	13.7	34.3	25.3	36.8		0.0811639	0.209801	1.35573		0.156084	0.129261	0.461989		0.208855	0.172963	0.618182		Engonoceras	serpenticum
6	171	Acanthoceratoidea	Acanthoceratidae	Metoicoceras	whitei (=geslinianum)	swallovi	b	78	13.5	27.2	39.9	24.9	48.7		0.173077	0.348718	1.60241		0.33284	0.386515	0.78235		0.221642	0.257384	0.520975		Metoicoceras	swallovi
18	L260	Hildoceratoidea	Hildoceratidae	Frechiella	subcarinata	subcarinata	b	124.3	21	46.7	62.7	41.3	73.3		0.168946	0.375704	1.51816		0.324896	0.436489	0.672935		0.226516	0.304318	0.469166		Frechiella	subcarinata
14.2	167	Acanthoceratoidea	Acanthoceratidae	Kamerunoceras		inaequicostatus	n/a	65.2	20.2	27.4	30	14.8	41.7		0.309816	0.420245	2.02703		0.5958	0.518973	1.3338		0.243325	0.211949	0.544726		Kamerunoceras	inaequicostatus
7	130	Hoplitoidea	Engonoceratidae	Knemiceras	attenuatum	syriacum	n	48.8	8.8	19	23.7	16.3	28.7		0.180328	0.389344	1.45399		0.346784	0.461749	0.589594		0.248035	0.330262	0.421703		Knemiceras	syriacum
36	L302	Stephanoceratoidea	Cardioceratidae	Cadoceras	sublaeve	sublaeve	b	64.7	17.3	50.3	26.6	20.7	38.9		0.267388	0.777434	1.28502		0.514208	1.18043	0.370161		0.249035	0.571693	0.179272		Cadoceras	sublaeve
29	L297	Stephanoceratoidea	Pachyceratidae	Pachyceras	rugosum	lalandeanum	b	88	17.4	38	42	29	53.4		0.197727	0.431818	1.44828		0.380245	0.540404	0.582176		0.25302	0.359592	0.387388		Pachyceras	lalandeanum
42	L287	Stephanoceratoidea	Otoitidae	Emileia	contrahens	brocchii	i	138.7	38.3	78.7	55.7	44.3	76		0.276136	0.567412	1.25734		0.53103	0.791503	0.334203		0.320528	0.477748	0.201724		Emileia	brocchii
1	L142	Noritoidea	Meekoceratidae	Meekoceras	gracilitate	gracilitatis	n	72.9	10.9	18.3	36.3	25.9	43.4		0.14952	0.251029	1.40154		0.287538	0.205609	0.521486		0.283391	0.202644	0.513965		Meekoceras	gracilitatis
11	126	Hoplitoidea	Placenticeratidae	Stantonoceras = Placenticeras	guadalupe	guadaloupae	b	149.4	34.8	55.8	67.8	46.2	88.2		0.232932	0.373494	1.46753		0.447946	0.432396	0.607185		0.301134	0.290681	0.408184		Stantonoceras = Placenticeras	guadaloupae
23	167	Acanthoceratoidea	Acanthoceratidae	Nigericeras	costatum	gignouxi	i	62.7	16.9	29.6	27.2	19.2	36.4		0.269537	0.472089	1.41667		0.518341	0.61498	0.541126		0.30956	0.367274	0.323167		Nigericeras	gignouxi
12	126	Hoplitoidea	Placenticeratidae	Placenticeras	sancarlosense	bidorsatum	i	86.5	17.1	22.8	40.7	28	51.2		0.197688	0.263584	1.45357		0.380169	0.228859	0.589054		0.317315	0.191021	0.491664		Placenticeras	bidorsatum
4	173	Acanthoceratoidea	Acanthoceratidae	Buchiceras	subplanum	bilobatum	b	54.1	11.5	20.9	24.1	18.5	30.6		0.212569	0.386322	1.3027		0.408787	0.456151	0.39312		0.324935	0.362583	0.312482		Buchiceras	bilobatum
14	167	Acanthoceratoidea	Acanthoceratidae	Kamerunoceras	eschi	eschii	i	47.5	14.5	20.6	19.9	13.5	29.2		0.305263	0.433684	1.47407		0.587045	0.54386	0.615681		0.33611	0.311385	0.352505		Kamerunoceras	eschii
39	L263	Hildoceratoidea	Graphoceratidae	Brasilia	platys	bradfordensis	i	139.7	30.1	31.3	65	44	83.7		0.215462	0.224052	1.47727		0.414349	0.155651	0.619835		0.348241	0.130817	0.520942		Brasilia	bradfordensis
22	167	Acanthoceratoidea	Acanthoceratidae	Pseudaspidoceras	crassicostatum	footeanum	i	59.9	21.3	25.8	23.5	15.7	35.9		0.355593	0.430718	1.49682		0.683832	0.538366	0.645215		0.366192	0.288295	0.345513		Pseudaspidoceras	footeanum
33	L306	Stephanoceratoidea	Cardioceratidae	Cardioceras	sagittum	cordatum	i	57.3	18	21.7	23.5	16.1	35.9		0.314136	0.378709	1.45963		0.604108	0.442053	0.596919		0.367668	0.269039	0.363293		Cardioceras	cordatum
30	L289	Stephanoceratoidea	Otoitidae	Normannites	formosus	orbignyi	b	67.3	26.1	33.9	22.9	18.1	39		0.387816	0.503715	1.26519		0.7458	0.673546	0.344407		0.422848	0.381882	0.195269		Normannites	orbignyi
19	L251	Eoderoceratoidea	Amaltheidae	Amaltheus	depressus	margaritatus	i	208.8	54.4	38.8	92.8	63.6	123.2		0.260536	0.185824	1.45912		0.501032	0.0848588	0.596259		0.423831	0.0717835	0.504386		Amaltheus	margaritatus
14.1	167	Acanthoceratoidea	Acanthoceratidae	Kamerunoceras		turoniense	n/a	197.2	83.6	56	68.8	44.4	122.8		0.423935	0.283976	1.54955		0.81526	0.266622	0.713701		0.454036	0.148488	0.397476		Kamerunoceras	turoniense
28	L256	Hildoceratoidea	Hildoceratidae	Ovaticeras	pseudovatum	ovatum	n	93.4	30.8	22	36.8	25.4	54.8		0.329764	0.235546	1.44882		0.634162	0.176937	0.582882		0.454929	0.126929	0.418142		Ovaticeras	ovatum
20	L239	Psiloceratoidea	Arietitidae	Agassiceras	simpsoni	scipionianum	i	52.9	19.5	15.1	20.1	14	32.3		0.36862	0.285444	1.43571		0.708885	0.269341	0.565863		0.459096	0.174434	0.36647		Agassiceras	scipionianum
27	L247	Eoderoceratoidea	Eoderoceratidae	Eoderoceras	impavidum	bispinigerum	n	55.5	26	18.4	17.9	11.9	33.1		0.468468	0.331532	1.5042		0.900901	0.354688	0.654807		0.471578	0.185662	0.34276		Eoderoceras	bispinigerum
17	L316	Perisphinctoidea	Perisphinctidae	Proplanulites	koenigi	koenigi	i	69.9	20.1	18.8	27.6	22.5	39.1		0.287554	0.268956	1.22667		0.552988	0.238807	0.294372		0.509119	0.219862	0.271019		Proplanulites	koenigi
34	L292	Stephanoceratoidea	Tulitidae	Tulites	tula	tula	b	102	39.8	51	31.6	30.4	59.2		0.390196	0.5	1.03947		0.750377	0.666667	0.0512645		0.511049	0.454037	0.034914		Tulites	tula
38	L312	Perisphinctoidea	Reineckeiidae	Reineckeites	duplex	duplex	i	66.4	32.1	19.3	20.3	14.1	38.6		0.483434	0.290663	1.43972		0.92968	0.279005	0.57106		0.522367	0.156767	0.320866		Reineckeites	duplex
2	L243	Psiloceratoidea	Echioceratidae	Echioceras	raricostatoides	raricostatum	i	32.2	17.2	10.5	8.8	6.8	18.4		0.534161	0.326087	1.29412		1.02723	0.344605	0.381971		0.585715	0.19649	0.217795		Echioceras	raricostatum
41	L236	Psiloceratoidea	Schlotheimiidae	Saxoceras	grammicum	costatum	i	44.4	23.8	12.1	11.9	9.1	25.5		0.536036	0.272523	1.30769		1.03084	0.245412	0.3996		0.615113	0.14644	0.238446		Saxoceras	costatum
24	L254	Hildoceratoidea	Hildoceratidae	Arieticeras	nitiscens	algovianum	i	70.7	31.6	14	22	17.9	40.4		0.446959	0.19802	1.22905		0.859537	0.107444	0.297468		0.679772	0.0849731	0.235255		Arieticeras	algovianum
37	L244	Eoderoceratoidea	Echioceratidae	Paltechioceras	elicitum	elicitum	n	158.4	111.2	26.8	25.2	22	85.2		0.70202	0.169192	1.14545		1.35004	0.0540591	0.188902		0.847482	0.0339354	0.118583		Paltechioceras	elicitum
25	L253 (189 if =iceras)	Eoderoceratoidea	Dactylioceratidae	Peronoceras	verticosum	fibulatum	n	74.3	44.6	16	15.3	14.7	40.4		0.600269	0.215343	1.04082		1.15436	0.139524	0.0530082		0.857055	0.10359	0.0393558		Peronoceras	fibulatum
n/a	n/a	Nautiloidea	Nautilidae	Nautilus	pompilius			90.4	2.6	50.7	59.6	28.7	61.7		0.0287611	0.560841	2.07666		0.0553097	0.779335	1.39825		0.0247704	0.349024	0.626206		Nautilus
n/a	n/a	Nautiloidea	Nautilidae	Nautilus	macromphalus			162	16.4	95.6	96.9	48.7	104.5		0.101235	0.590123	1.98973		0.194682	0.833562	1.28537		0.0841463	0.360286	0.555568		Nautilus
n/a	n/a	Nautiloidea	Nautilidae	Nautilus	belauensis			221	9.4	118.1	134.8	76	145.7		0.0425339	0.534389	1.77368		0.081796	0.73035	1.00478		0.0450188	0.401969	0.553012		Nautilus
n/a	n/a	Nautiloidea	Nautilidae	Allonautilus	scrobiculatus			178	27.9	94	101.2	48.4	58.9		0.156742	0.52809	2.09091		0.301426	0.718685	1.41677		0.123694	0.294921	0.581386		Allonautilus
These species in Reyment (1973) were not included here, as complete shell shape data could not be measured.
8	130	Hoplitoidea	Engonoceratidae	Knemiceras	gabbi		b
13	126	Hoplitoidea	Placenticeratidae	Placenticeras	intercalare		n
15	201	Acanthoceratoidea	Coilopoceratidae	Hoplitoides	ingens	ingens (no whorl section available)	n
31	L292	Stephanoceratoidea	Sphaeroceratidae	Labyrinthoceras	perexpansum	perexpansum (no whorl section available)	b
32	L289	Stephanoceratoidea	Stephanoceratidae	Skirroceras	macrum	macrum (no whorl section available)	n
40	L309	Perisphinctoidea	Parkinsoniidae	Durotrigensia	parkinsoni	dorsetensis (no whorl section available)	i

## Sheet: Ritterbush & Bottjer 2012 Data
Genus	Species		D (Diameter)	UD (Umbilical Diameter)	b (Last Whorl Breadth)	a (Last Whorl Height)	a' (Back Half-Whorl Height)	d (Max Radius)		U (raw)	Th (raw)	w (raw)		U (scaled)	Th (scaled)	w (scaled)		U (normalized)	Th (normalized)	w (normalized)
Kammerkarites	haploptychus		122.9	70.4	21.5	30.5	22	69.5		0.572823	0.174939	1.38636		1.10158	0.0647018	0.501771		0.660399	0.0387887	0.300812
Pleuroacanthites	mulleri		120.9	61.3	21.4	33.5	26.1	68.7		0.507031	0.177006	1.28352		0.975059	0.0685292	0.368214		0.690648	0.0485403	0.260811
Alsatites	proaries		162.9	119.9	32.1	23.1	19.9	80		0.736034	0.197053	1.1608		1.41545	0.105654	0.208836		0.818207	0.061074	0.120719
Sageceras	walteri		79.9	5.5	14.8	47.5	26.9	50.7		0.068836	0.185232	1.7658		0.132377	0.0837621	0.994544		0.109341	0.0691858	0.821473
Gymnites	sp. Indet.*		37.7	15.8	7.3	12.8	9.1	22.1		0.419098	0.193634	1.40659		0.805958	0.0993221	0.528043		0.5623	0.069295	0.368405
Sageceras	cf. S. walteri*		44.1	2.8	8.3	26.4	14.9	27.8		0.0634921	0.188209	1.77181		0.1221	0.0892752	1.00235		0.100599	0.0735545	0.825846
Psiloceras	pacificum		119.7	63	23	29.9	26.8	65		0.526316	0.192147	1.11567		1.01215	0.0965686	0.150223		0.803968	0.0767064	0.119325
Eolytoceras	praecoursor		73.8	39.8	17.3	21.5	12.5	42.3		0.539295	0.234417	1.72		1.03711	0.174847	0.935065		0.483045	0.0814371	0.435518
Psiloceras	polymorphum		89.1	49.7	19.2	22.4	17	48.5		0.5578	0.215488	1.31765		1.07269	0.139793	0.412529		0.660113	0.0860257	0.253862
Psiloceras	polymorphum		89.1	49.7	19.2	22.4	17	48.5		0.5578	0.215488	1.31765		1.07269	0.139793	0.412529		0.660113	0.0860257	0.253862
Psiloceras	polymorphum		63.1	31	13	17.9	14.2	35.6		0.491284	0.206022	1.26056		0.944776	0.122263	0.338394		0.672231	0.0869933	0.240776
Transipsiloceras	transiens		118	65.6	27.1	31.2	21.2	68		0.555932	0.229661	1.4717		1.0691	0.166039	0.612595		0.578601	0.0898608	0.331538
Pseudaetomoceras	doetzkirchneri		32.5	15.1	7.2	10.2	7.2	19.1		0.464615	0.221538	1.41667		0.893491	0.150997	0.541126		0.563499	0.0952295	0.341272
Tropigymnites	cf. T. planorbis*		62.5	18.7	11.8	23.9	19.9	34.8		0.2992	0.1888	1.20101		0.575385	0.0903704	0.261045		0.620829	0.0975079	0.281663
Platycuccoceras	bonavistae		57.1	22.6	12.3	20	14.5	33.9		0.395797	0.215412	1.37931		0.761148	0.139651	0.492611		0.546248	0.100223	0.353529
Psiloceras	polymorphum		67.7	31.9	15.1	20.6	15.2	38.6		0.471196	0.223043	1.35526		0.906147	0.153783	0.461381		0.595636	0.101086	0.303278
Discamphiceras	silberlingi		129.2	51.9	27.6	43.9	33.4	74.1		0.401703	0.213622	1.31437		0.772505	0.136338	0.408274		0.586512	0.103512	0.309976
Constrigymnites	robertsi		66.5	30.4	13.5	18.9	17.2	37		0.457143	0.203008	1.09884		0.879121	0.116681	0.12836		0.782024	0.103793	0.114183
Discamphiceras	aff reissi*		33.4	7.4	7.2	16	10	20.2		0.221557	0.215569	1.6		0.426071	0.139942	0.779221		0.316726	0.104028	0.579246
Balatonites	hexatubercalatus		13.4	5.8	3.4	4.8	2.8	8.3		0.432836	0.253731	1.71429		0.832377	0.210614	0.927644		0.42239	0.106876	0.470734
Platycuccoceras	praebalatonensis		60.7	21.7	13.3	22.6	16.4	36.6		0.357496	0.21911	1.37805		0.687492	0.146501	0.490972		0.518876	0.110569	0.370555
Oxylongbardites	actus		17.9	1.6	3.8	10.2	6.1	10.9		0.0893855	0.212291	1.67213		0.171895	0.133871	0.872898		0.145839	0.113579	0.740582
Platycuccoceras	tozeri		48.7	22.1	12.2	16	10.6	29.7		0.453799	0.250513	1.50943		0.87269	0.204654	0.661603		0.50185	0.117689	0.380462
Psiloceras	polymorphum		55	24.6	13.8	18.3	12.1	32.9		0.447273	0.250909	1.5124		0.86014	0.205387	0.66545		0.49691	0.118654	0.384436
Psiloceras	polymorphum		63.6	33.3	14.6	16.2	14.1	34.8		0.523585	0.22956	1.14894		1.00689	0.165851	0.193424		0.73702	0.121399	0.141581
Nevadaphyllites	compressus		39	12.1	8.8	15.7	11.2	21		0.310256	0.225641	1.40179		0.596647	0.158594	0.5218		0.46721	0.124189	0.408601
Euphyllites	aff occidentalis*		55.2	24.4	13.7	18	12.8	30.3		0.442029	0.248188	1.40625		0.850056	0.200349	0.527597		0.538691	0.126964	0.334345
Tropigymnites	sp.*		61.6	22.8	15.7	23.6	15.2	35.9		0.37013	0.25487	1.55263		0.711788	0.212722	0.717703		0.433432	0.129534	0.437034
Psiloceras	polymorphum		75.2	36	16.6	20.2	19	41.6		0.478723	0.220745	1.06316		0.920622	0.149527	0.0820232		0.799031	0.129778	0.0711901
Kammerkarites	rectiradiatus		130.9	50.6	30.5	45.6	34.7	76.1		0.386555	0.233002	1.31412		0.743374	0.172226	0.407949		0.561652	0.130125	0.308224
Psiloceras	polymorphum		84.2	44.8	20.8	21.7	17.7	47.5		0.532067	0.247031	1.22599		1.0232	0.198205	0.293492		0.675426	0.130837	0.193737
Franziceras	aff ruidum*		78.6	44.8	20.5	19	14.8	44.1		0.569975	0.260814	1.28378		1.0961	0.22373	0.36855		0.649203	0.132511	0.218286
Chiratites	retrospinosus		122.8	21.1	27.4	61.3	40.4	73.9		0.171824	0.223127	1.51733		0.330431	0.153939	0.671853		0.285785	0.13314	0.581076
Psiloceras	polymorphum		49.5	21.2	11.2	15.2	13.1	28		0.428283	0.226263	1.16031		0.823621	0.159746	0.208189		0.691215	0.134065	0.17472
Platycuccoceras	favretense		63.7	28.8	15.1	19.2	15.7	37		0.452119	0.237049	1.22293		0.86946	0.17972	0.289519		0.649481	0.13425	0.216269
Psiloceras	polymorphum		43.5	20.9	10.7	12.6	10	24.5		0.48046	0.245977	1.26		0.923961	0.196254	0.337662		0.633772	0.134616	0.231612
Gymnites	tozeri		73	19.9	18.3	32.6	20.5	45.2		0.272603	0.250685	1.59024		0.524236	0.204972	0.766551		0.350482	0.137036	0.512483
Kammerkarites	frigga		34.3	14.3	8.1	11	9	19.3		0.41691	0.236152	1.22222		0.801749	0.178059	0.2886		0.632091	0.14038	0.22753
Angulaticeras	dumitricai		50	15.2	13.5	21.7	13.1	30.5		0.304	0.27	1.65649		0.584615	0.240741	0.852583		0.348413	0.143474	0.508113
Psiloceras	polymorphum		44.7	18.9	10.9	14.3	11.5	25.2		0.422819	0.243848	1.24348		0.813113	0.192311	0.316206		0.615235	0.14551	0.239254
Psiloceras	polymorphum		48.7	24.2	13.8	14.4	10.1	27.2		0.49692	0.283368	1.42574		0.955615	0.265495	0.552912		0.538671	0.149657	0.311671
Psiloceras	polymorphum		67.7	34.6	17.7	18.1	15	37.5		0.511078	0.261448	1.20667		0.982843	0.224903	0.268398		0.665818	0.152358	0.181824
Balatonites	shoshonensis		62.8	24.9	15.2	20.8	17.1	35.7		0.396497	0.242038	1.21637		0.762494	0.18896	0.281006		0.618677	0.153319	0.228004
Kammerkarites	diploptychoides		124.1	54.5	31	38	31.6	71.5		0.439162	0.249799	1.20253		0.844542	0.203331	0.263028		0.644246	0.155108	0.200647
Psiloceras	polymorphum		45.7	18.9	11.5	14.8	12	25.5		0.413567	0.251641	1.23333		0.795321	0.206743	0.30303		0.609397	0.158412	0.23219
Bulogites	mojsvari		83.8	22.6	21.7	36.7	24.5	49.9		0.26969	0.25895	1.49796		0.518634	0.220278	0.6467		0.3743	0.158975	0.466725
Ussurites	cf. U. arthaberi		83.2	25.6	23.9	35.9	21.7	50.7		0.307692	0.28726	1.65438		0.591716	0.272703	0.849841		0.345173	0.159079	0.495748
Angulaticeras	dumitricai		67.4	27.3	24.5	27.1	13	39.6		0.405045	0.363501	2.08462		0.778932	0.413892	1.40859		0.299426	0.159103	0.541471
Psiloceras	polymorphum		56	26.6	13.6	15.2	14.2	30		0.475	0.242857	1.07042		0.913462	0.190476	0.0914578		0.76415	0.159342	0.0765084
Mullerites	pleuroacanthitoides		98	52.2	28	25.9	19.9	55		0.532653	0.285714	1.30151		1.02433	0.269841	0.391568		0.607645	0.160073	0.232282
Psiloceras	polymorphum		42	19.6	10.9	12.2	10.2	24.1		0.466667	0.259524	1.19608		0.897436	0.22134	0.254647		0.65343	0.16116	0.185411
Anagaudryceras	seymouriense		31.1	16.7	9.2	8.3	6.1	17		0.536977	0.29582	1.36066		1.03265	0.288555	0.468384		0.577032	0.161241	0.261727
Discamphiceras	antiquum		92.6	28.7	23.5	37.1	26.8	53.8		0.309935	0.25378	1.38433		0.596029	0.210703	0.499128		0.456427	0.161352	0.382221
Silberlingia	clarkei		34	9.3	10.1	15.6	9.1	20.6		0.273529	0.297059	1.71429		0.526018	0.29085	0.927644		0.301527	0.166723	0.53175
Psiloceras	polymorphum		41.5	18.6	10.7	12.3	10.6	23.3		0.448193	0.257831	1.16038		0.861909	0.218206	0.208282		0.668978	0.169362	0.16166
Alanites	costatus		77.7	9.4	24.8	46	22.3	51.2		0.120978	0.319176	2.06278		0.23265	0.331808	1.38023		0.119633	0.170622	0.709744
Angulaticeras	dumitricai		67.3	21.7	18.5	27	18.6	40.2		0.322437	0.274889	1.45161		0.620071	0.249794	0.58651		0.425763	0.171517	0.402719
Angulaticeras	dumitricai		67.3	21.7	18.5	27	18.6	40.2		0.322437	0.274889	1.45161		0.620071	0.249794	0.58651		0.425763	0.171517	0.402719
Gymnotoceras	ginsbergi		69	11.4	19	36	21.6	42.1		0.165217	0.275362	1.66667		0.317726	0.250671	0.865801		0.221536	0.174781	0.603683
Psiloceras	polymorphum		42.5	17.2	11.5	14.2	11.1	24.4		0.404706	0.270588	1.27928		0.778281	0.24183	0.3627		0.562825	0.174883	0.262292
Nevadites	humboltensis		51.5	16.3	14.6	21.1	14.1	31.1		0.316505	0.283495	1.49645		0.608663	0.265732	0.644745		0.400663	0.174922	0.424415
Metadagnoceras	youngi		37.4	6.4	10.3	19.3	11.7	22.6		0.171123	0.275401	1.64957		0.329083	0.250743	0.843601		0.231191	0.176154	0.592655
Schlotheimia	angulata		40.1	16	10.2	13	11.1	22.5		0.399002	0.254364	1.17117		0.767312	0.211785	0.2223		0.638683	0.176282	0.185035
Eutomoceras	dunni		80.7	16.8	18.7	36.1	27.8	45.7		0.208178	0.231722	1.29856		0.400343	0.169856	0.387742		0.41792	0.177314	0.404766
Psiloceras	polymorphum		37.2	16.2	9.4	11	10	20.6		0.435484	0.252688	1.1		0.837469	0.208682	0.12987		0.712121	0.177447	0.110432
Silberlingia	raecursor		74.3	18.9	20.3	33.2	22.2	44.9		0.254374	0.273217	1.4955		0.489181	0.246698	0.643501		0.354639	0.178847	0.466515
Alsatites	gr proaries*		62.8	33.7	20.5	17.1	12	36.5		0.536624	0.326433	1.425		1.03197	0.345247	0.551948		0.534931	0.178962	0.286107
Caloceras	crassicostatum		50.2	27.3	15.3	12.8	10.1	29.2		0.543825	0.304781	1.26733		1.04582	0.30515	0.347178		0.615859	0.179696	0.204445
Anagymnites	sp. indet.		24.3	8.4	6.1	8.7	7.2	13.5		0.345679	0.251029	1.20833		0.664767	0.205609	0.270563		0.582649	0.18021	0.23714
Franziceras	ruidum		78.2	36.8	22.5	22.7	18.7	44.3		0.470588	0.287724	1.2139		0.904977	0.273563	0.277797		0.621407	0.187843	0.190751
Paradasyceras	bonifaciformis		58.4	17.1	17.7	25.2	16.1	35.3		0.292808	0.303082	1.56522		0.563093	0.302004	0.734049		0.352121	0.188853	0.459026
Paranevadites	gabbi		60.5	16.8	18.2	26.7	17	38		0.277686	0.300826	1.57059		0.534011	0.297827	0.741024		0.339516	0.189353	0.471131
Anagaudryceras	seymouriense		37.7	19.4	12.2	10.5	7.8	20.8		0.514589	0.323607	1.34615		0.989594	0.340014	0.44955		0.556215	0.191109	0.252676
Metadagnoceras	youngi		60.7	14.2	18	28.5	18	36.2		0.233937	0.29654	1.58333		0.44988	0.28989	0.757576		0.300452	0.193602	0.505946
Alsatites	nigromontanus		80.1	35.4	26.3	26.5	18.2	46.6		0.441948	0.32834	1.45604		0.849899	0.348777	0.592265		0.474555	0.194745	0.3307
Angulaticeras	dumitricai		32	5.8	10.9	17.2	9	20.9		0.18125	0.340625	1.91111		0.348558	0.371528	1.18326		0.183129	0.195197	0.621674
Psiloceras	polymorphum		31.2	12.9	9	10.2	8.1	17.4		0.413462	0.288462	1.25926		0.795118	0.274929	0.3367		0.565218	0.195436	0.239347
Pleuroacanthites	psilomorphum		36.1	10.2	13	16.7	9.2	23.4		0.282548	0.360111	1.81522		0.543362	0.407613	1.05872		0.27037	0.202823	0.526807
Psiloceras	polymorphum		38.9	14.8	10.2	12.7	11.4	22.3		0.380463	0.262211	1.11404		0.731659	0.226316	0.148098		0.661493	0.204612	0.133895
Silberlingites	mulleri		48.5	16.2	15.7	19.5	12.8	29.6		0.334021	0.323711	1.52344		0.642347	0.340206	0.679789		0.386411	0.204655	0.408934
Brackites	vogdesi		62.2	18.3	17.3	25	18.9	36.7		0.294212	0.278135	1.32275		0.565793	0.255806	0.419158		0.456006	0.206169	0.337824
Hollandites	silberlingi		75.4	18.4	22	33.9	23.1	46.2		0.244032	0.291777	1.46753		0.469292	0.281069	0.607185		0.345691	0.207042	0.447267
Eogymnotoceras	thompsoni		55.5	16.1	19.7	25	14.4	33.5		0.29009	0.354955	1.73611		0.557866	0.398065	0.955988		0.291783	0.208202	0.500015
Ceccaceras	stecki		44.5	18.1	14.9	15.6	10.8	26.4		0.406742	0.334831	1.44444		0.782195	0.360799	0.577201		0.454713	0.209743	0.335544
Angulaticeras	posttaurinum		25.8	8.5	8.6	10.5	6.8	14.7		0.329457	0.333333	1.54412		0.633572	0.358025	0.706646		0.373075	0.210821	0.416104
Angulaticeras	dumitricai		46.1	14.6	14.2	18.5	13	27.1		0.316703	0.308026	1.42308		0.609044	0.311159	0.549451		0.414413	0.211723	0.373864
Brackites	spinosus		45	14.8	15.6	18.6	11.6	27		0.328889	0.346667	1.60345		0.632479	0.382716	0.783699		0.351593	0.212751	0.435656
Ginsburgites	americanus		66	23	20.9	25.2	17.8	39.6		0.348485	0.316667	1.41573		0.670163	0.32716	0.53991		0.435954	0.212824	0.351222
Anagaudryceras	seymouriense		79	31.4	30	29.8	17.8	48.8		0.397468	0.379747	1.67416		0.764362	0.443976	0.875529		0.3668	0.213054	0.420146
Anagaudryceras	seymouriense		54.9	25.2	18.5	17.1	12.6	29.6		0.459016	0.336976	1.35714		0.882724	0.364771	0.463822		0.515816	0.213152	0.271032
Anagaudryceras	seymouriense		85.2	28	30.5	35.7	21.5	51.3		0.328638	0.357981	1.66047		0.631997	0.403669	0.857747		0.333787	0.213196	0.453016
Japonites	welteri		24.2	9.6	9.1	9.1	5.5	14.6		0.396694	0.376033	1.65455		0.762873	0.437098	0.850059		0.372128	0.213215	0.414657
Platycuccoceras	rugosum		67.7	26.6	21	23.3	17.8	40.1		0.39291	0.310192	1.30899		0.755596	0.31517	0.401284		0.513295	0.214103	0.272602
Nicholsites	newpassensis		71	15.7	21.4	33.3	22	42.9		0.221127	0.301408	1.51364		0.425244	0.298905	0.66706		0.305665	0.214852	0.479483
Franziceras	coronoides		43.4	18.3	12.7	13.5	11.6	24.6		0.421659	0.292627	1.16379		0.810883	0.282642	0.212718		0.620775	0.216378	0.162847
Longobardites	zsigmondyi		43.6	1.4	11.5	25.9	16.3	26.4		0.0321101	0.263761	1.58896		0.0617502	0.229188	0.764879		0.0584857	0.217072	0.724443
Psiloceras	polymorphum		35.6	13.6	10.3	12	10	20.4		0.382022	0.289326	1.2		0.734659	0.276529	0.25974		0.578049	0.217581	0.204371
Silberlingia	cricki		99.9	23.3	27.9	44.1	32.5	59.4		0.233233	0.279279	1.35692		0.448525	0.257925	0.463536		0.38336	0.220451	0.39619
Discamphiceras	aff submesogenos sp n*		33	9.9	9.3	12.9	10.2	19.5		0.3	0.281818	1.26471		0.576923	0.262626	0.343774		0.487545	0.22194	0.290516
Rieppeites	shevyrevi		66.2	17.6	20.4	28.7	19.9	39.5		0.265861	0.308157	1.44221		0.511271	0.311402	0.5743		0.365985	0.222912	0.411103
Tropigymnites	sp. Indet*		24.2	8.1	7.6	9.3	6.8	13.2		0.334711	0.31405	1.36765		0.643675	0.322314	0.477464		0.445927	0.223294	0.330779
Silberlingites	tregoi		37.7	11.3	14.4	16.8	9.6	24.4		0.299735	0.381963	1.75		0.576413	0.448079	0.974026		0.28842	0.224206	0.487374
Tropigastrites	lahontanus		59.7	35.5	20	12.5	11.7	32.4		0.59464	0.335008	1.06838		1.14354	0.361127	0.0888001		0.717643	0.22663	0.0557277
Tropigastrites	lauderbacki		37.3	17.5	12.5	11	8.8	20.6		0.469169	0.335121	1.25		0.902248	0.361335	0.324675		0.568074	0.227504	0.204422
Jenksites	flexicostatus		55.2	14.9	17.9	24.1	16.2	32.8		0.269928	0.324275	1.48765		0.519091	0.341251	0.633317		0.34753	0.228466	0.424004
Discamphiceras	[intermediate]*		48	14.2	14	19	14.8	28.1		0.295833	0.291667	1.28378		0.56891	0.280864	0.36855		0.466961	0.230533	0.302506
Gymnotoceras	mimetus		55.8	9.4	17.2	28.1	18.3	33.2		0.168459	0.308244	1.53552		0.323959	0.311562	0.695479		0.243395	0.234081	0.522524
Unionvillites	asseretoi		58.3	28.5	18.5	15.6	14.2	31.6		0.488851	0.317324	1.09859		0.940098	0.328378	0.128041		0.673173	0.235141	0.091686
Psiloceras	polymorphum		51.9	22.1	14.5	15	14.8	27.9		0.425819	0.279383	1.01351		0.818882	0.258117	0.01755		0.748145	0.235821	0.016034
Anagaudryceras	seymouriense		133	34.5	59.2	65.9	32.6	85.2		0.259398	0.445113	2.02147		0.498843	0.565024	1.32659		0.208681	0.236367	0.554952
Angulaticeras	dumitricai		45.3	13.5	13.7	18	13.8	26.3		0.298013	0.302428	1.30435		0.573102	0.300793	0.395257		0.451563	0.237003	0.311434
Billingsites	cordeyi		91.2	14.1	26.8	45.9	31.2	54.7		0.154605	0.29386	1.47115		0.297318	0.284925	0.611888		0.248983	0.238605	0.512413
Psiloceras	polymorphum		29.9	12.3	10.3	10	7.6	16.9		0.411371	0.344482	1.31579		0.791099	0.37867	0.410116		0.500732	0.239682	0.259586
Psiloceras	polymorphum		50.7	21.9	16.2	15.5	13.3	28.6		0.431953	0.319527	1.16541		0.830678	0.332457	0.214823		0.602833	0.241268	0.155899
Psiloceras	polymorphum		58.1	25.9	18.3	17	15.2	33		0.445783	0.314974	1.11842		0.857275	0.324026	0.153794		0.642108	0.242699	0.115193
Sunrisites	sunrisense		48.1	22.4	16.8	14.2	11.5	27.1		0.465696	0.349272	1.23478		0.89557	0.387541	0.304912		0.563953	0.24404	0.192007
Discamphiceras	kammerkaroides		98.5	24.5	31	43.2	30.8	58.8		0.248731	0.314721	1.4026		0.478329	0.323557	0.522854		0.361074	0.244242	0.394684
Schlotheimia	phobetica		19.9	7.5	6.1	6.7	5.7	11.7		0.376884	0.306533	1.17544		0.724778	0.308394	0.227842		0.574758	0.24456	0.180682
Gymnotoceras	weitschati		60.4	7.4	20.6	33.4	19.6	37.8		0.122517	0.34106	1.70408		0.235609	0.372333	0.914392		0.154768	0.24458	0.600652
Gymnotoceras	blakei		76.5	11	23.3	39.2	26.3	45.6		0.143791	0.304575	1.49049		0.276521	0.304769	0.637006		0.226974	0.25016	0.522866
Angulaticeras	dumitricai		30.1	9.8	11	12.1	8.2	17		0.325581	0.365449	1.47561		0.626118	0.417497	0.617675		0.376887	0.251309	0.371804
Dixieceras	lawsoni		84.3	19.7	30.7	39.8	24.8	50.8		0.233689	0.364176	1.60484		0.449402	0.41514	0.785505		0.272357	0.251593	0.47605
Favreticeras	rieberi		77	19.7	25.3	33.5	23.8	45.9		0.255844	0.328571	1.40756		0.492008	0.349206	0.529303		0.358994	0.254799	0.386207
Billingsites	escargueli		49	8.1	18	25.6	15.3	29.5		0.165306	0.367347	1.6732		0.317896	0.421013	0.874289		0.19706	0.26098	0.54196
Unionvillites	hadleyi		61.6	35	21.5	13.3	13.3	33.1		0.568182	0.349026	1		1.09266	0.387085	0		0.73841	0.26159	0
Waehneroceras	tenerum		25.6	8.7	8.8	9.6	7.3	15		0.339844	0.34375	1.31507		0.653546	0.377315	0.40918		0.453838	0.262017	0.284145
Anagymnotoceras	spivaki		56.5	15.2	23.3	25.9	15.4	33.4		0.269027	0.412389	1.68182		0.517359	0.504425	0.885478		0.271257	0.264476	0.464267
Paracrochordiceras	silberlingi		30.1	12.2	14.5	11.4	6.5	17.6		0.405316	0.481728	1.75385		0.779453	0.632829	0.979021		0.325953	0.264638	0.409409
Augustaceras	escheri		60.5	23.3	20.1	20.2	17	34.9		0.385124	0.332231	1.18824		0.740623	0.355984	0.244461		0.552263	0.265448	0.182289
Longobardites	parvus		73.8	4.5	22.6	42.2	27.1	44.1		0.0609756	0.306233	1.5572		0.117261	0.307839	0.723631		0.102079	0.267982	0.629939
Discopychites	cf. D. megalodiscus		96.8	3.3	29.4	57.3	36.2	58.9		0.0340909	0.303719	1.58287		0.0655594	0.303183	0.756978		0.0582378	0.269324	0.672438
Pseudodanubites	dixiensis		62.9	39.3	26.4	12.6	11	35		0.624801	0.419714	1.14545		1.20154	0.517989	0.188902		0.629596	0.271421	0.0989829
Rieppeites	boletzki		70.1	16.1	23.4	31.5	22.5	41.6		0.229672	0.333809	1.4		0.441677	0.358905	0.519481		0.334588	0.271885	0.393527
Rieberites	transiformis		89.8	25.4	24.8	33.7	30.7	48.7		0.282851	0.276169	1.09772		0.543944	0.252165	0.126909		0.58931	0.273197	0.137493
Phylloceras	psilomorphum		48.9	4.7	16.2	27	17.2	30.8		0.0961145	0.331288	1.56977		0.184836	0.354238	0.739958		0.144512	0.276958	0.57853
Eogymnotoceras	tuberculatum		57.3	15.4	21.4	24.9	17	33.7		0.268761	0.373473	1.46471		0.516848	0.432357	0.603514		0.332866	0.278452	0.388682
Discamphiceras	submesogenos		43.7	12.2	15	18	13.5	25.1		0.279176	0.343249	1.33333		0.536877	0.376388	0.4329		0.39882	0.2796	0.32158
Acrochordiceras	coralinae		79.9	18.9	38.5	40	21	50.1		0.236546	0.481852	1.90476		0.454896	0.63306	1.17502		0.201017	0.279747	0.519236
Gymnotoceras	rotelliformis		59.7	8.7	20.7	30.9	20.1	35.7		0.145729	0.346734	1.53731		0.280247	0.38284	0.69781		0.205928	0.281315	0.512757
Fergusonites	striaus		21.6	4.2	7.1	10.1	7.3	11.8		0.194444	0.328704	1.38356		0.373932	0.349451	0.498132		0.306121	0.28608	0.407799
Koipatoceras	kraffti		58.2	15.2	20.7	24.9	18.1	33.2		0.261168	0.35567	1.37569		0.502247	0.399389	0.48791		0.361447	0.287424	0.351129
Eutomoceras	laubei		60.8	5.1	17.2	32.2	23.5	35		0.0838816	0.282895	1.37021		0.161311	0.26462	0.480796		0.177905	0.291841	0.530255
Stenopopanoceras	sp.		51.6	14.8	15.5	19.5	17.3	28.9		0.286822	0.300388	1.12717		0.55158	0.297014	0.165153		0.5441	0.292986	0.162913
Paranevadites	furlongi		55.4	17.9	25	23	14.5	32.8		0.323105	0.451264	1.58621		0.621355	0.576414	0.761308		0.317167	0.294227	0.388605
Marcouxites	spinifer		68.2	14.7	25	31.5	22	40.4		0.215543	0.366569	1.43182		0.414505	0.419572	0.560803		0.297162	0.300794	0.402044
Parafrechites	dunni		46.1	10.5	19.8	22	13.6	27.9		0.227766	0.429501	1.61765		0.438011	0.536113	0.802139		0.246591	0.301821	0.451588
Favreticeras	wallacei		61.1	12.6	20.7	27.8	20.7	36.3		0.206219	0.338789	1.343		0.396576	0.368128	0.445448		0.327707	0.3042	0.368093
Pseudodanubites	halli		63	34.1	26.2	15.1	13.8	34.9		0.54127	0.415873	1.0942		1.0409	0.510876	0.122341		0.621761	0.305161	0.073078
Acrochordiceras	sp.*		59.2	15.7	26.7	26.8	16.7	35.6		0.265203	0.451014	1.60479		0.510005	0.575951	0.785442		0.272526	0.307765	0.419709
Kammerkarites	praecoronoides		28.9	9.6	10	10.4	8.9	18		0.33218	0.346021	1.16854		0.638808	0.38152	0.218882		0.515496	0.307874	0.176631
Frechites	nevadanus		67.2	26.1	27.1	22.8	18.3	32.8		0.388393	0.403274	1.2459		0.746909	0.487544	0.319353		0.480697	0.313774	0.205529
Nevadites	hyatti		50.1	18.2	22	18.5	13.4	29.6		0.363273	0.439122	1.3806		0.698603	0.553929	0.494282		0.39993	0.317108	0.282962
Psiloceras	polymorphum		22.8	8.1	9.2	8.2	6.5	13.3		0.355263	0.403509	1.26154		0.683198	0.487979	0.33966		0.452198	0.322986	0.224816
Geyeroceras	sp. indet.		37.6	5.6	12.7	18.5	13.5	21.4		0.148936	0.337766	1.37037		0.286416	0.366233	0.481		0.252649	0.323057	0.424294
Euphyllites	occidentalis		36.7	11.7	13.3	13.5	11.5	20.9		0.318801	0.362398	1.17391		0.613079	0.411848	0.225861		0.490154	0.329271	0.180575
Angulaticeras	aff dumiticai*		20.5	4.6	7.9	9.2	6.7	12.7		0.22439	0.385366	1.37313		0.43152	0.454381	0.48459		0.314865	0.331546	0.353589
Nicholsites	tozeri		55.8	9.2	20.6	27.2	19.4	32.5		0.164875	0.369176	1.40206		0.317066	0.424399	0.522158		0.250918	0.335859	0.413223
Silberlingites	cricki		50.1	11.9	20.2	22	16.2	29		0.237525	0.403194	1.35802		0.456779	0.487396	0.464967		0.324154	0.345881	0.329965
Frechites	johnstoni		59.5	7.2	24.3	31.6	20.7	34.8		0.121008	0.408403	1.52657		0.232708	0.497043	0.683857		0.16462	0.351613	0.483767
Aplococeras	vogdesi		54.1	12	24.5	25.2	16.9	32.1		0.221811	0.452865	1.49112		0.426561	0.57938	0.637824		0.259502	0.352471	0.388026
Alanites	obesus		74.5	11.2	32.5	38.5	24.8	46.7		0.150336	0.436242	1.55242		0.289107	0.548596	0.717428		0.185905	0.352765	0.46133
Psiloceras	tilmanni		34.1	10.8	12.7	12.4	10.9	19		0.316716	0.372434	1.13761		0.609068	0.430433	0.17872		0.499965	0.353329	0.146706
Favreticeras	ransomei		55.5	12.2	19.9	23.8	19.5	31.6		0.21982	0.358559	1.22051		0.42273	0.404738	0.28638		0.379522	0.363369	0.257109
Intornites	nevadanus		75.7	3.55271e-15	22.4	44	31.7	44		4.69315e-17	0.295905	1.38801		9.02529e-17	0.288713	0.503912		1.13866e-16	0.364249	0.635751
Eoprotrachyceras	subasperum		56.8	13.4	25	24.9	18.5	32.1		0.235915	0.440141	1.34595		0.453684	0.555816	0.44928		0.311002	0.381014	0.307984
Frechites	occidentalis		59.2	16	29.6	24.1	19.1	34.4		0.27027	0.5	1.26178		0.519751	0.666667	0.339974		0.340509	0.43676	0.222731
Inornities	mctaggarti		35.9	14.3	19.8	11.5	10.1	19.7		0.398329	0.551532	1.13861		0.766017	0.762096	0.180018		0.448453	0.446158	0.105389
Proarcestes	cf. P. bramantei*		42.6	5.5	31	23.5	13.6	25.7		0.129108	0.7277	1.72794		0.248285	1.08833	0.945378		0.108802	0.476921	0.414277
Proarcestes	gabbi		63	6.7	37.2	34.1	22.2	37.5		0.106349	0.590476	1.53604		0.204518	0.834215	0.696151		0.117886	0.480848	0.401267
Pychites	sp. Indet.*		39.9	5.6	22.5	20.1	14.2	23		0.140351	0.56391	1.41549		0.269906	0.785018	0.539601		0.16927	0.492321	0.338409
Proteusites	fergusoni		57	19.6	38.7	20.5	16.9	33		0.34386	0.678947	1.21302		0.661269	0.998051	0.276646		0.34157	0.515531	0.142898
Isculites	constrictus		81.8	13.7	50	38	30.1	46.1		0.167482	0.611247	1.26246		0.32208	0.87268	0.340855		0.20974	0.568293	0.221967
Ptychites	sp.*		59.2	5.8	30.9	29.5	23.9	32.9		0.097973	0.521959	1.23431		0.18841	0.707332	0.304298		0.157003	0.589424	0.253573
Ptychites	gradinauri		50.6	10.8	30.3	21.1	18.7	27.7		0.213439	0.598814	1.12834		0.410459	0.849656	0.166678		0.287679	0.5955	0.11682
Proarcestes	balfouri		53.1	3.8	40.7	29.5	19.8	31.7		0.0715631	0.766478	1.4899		0.137621	1.16015	0.636232		0.0711589	0.599869	0.328973
Nevadisculites	taylori		51.8	10.6	38.2	22.2	19	32.9		0.204633	0.737452	1.16842		0.393525	1.10639	0.218729		0.228974	0.643758	0.127268
Isculites	tozeri		41.8	9.2	32	16.2	16.4	22.1		0.220096	0.76555	0.987805		0.423261	1.15843	-0.0158378		0.270308	0.739807	-0.0101145

## Sheet: Yacobucci 2017 Late Cen Data
No. in Yacobucci (2017) Paleobiology	Treatise Page (L = 1957 volume, no letter = 1996 (Cretaceous) volume for amms; K = 1964 nautiloid volume for Eutrephoceras)	Superfamily	Family	Genus	Species available in Treatise, from which measurements were taken	D (Diameter)	UD (Umbilical Diameter)	b (Last Whorl Breadth)	a (Last Whorl Height)	a' (Back Half-Whorl Height)	d (Max Radius)		U (raw)	Th (raw)	w (raw)		U (scaled)	Th (scaled)	w (scaled)		U (normalized)	Th (normalized)	w (normalized)		Genus		b (buoyant) or n (not buoyant) (based on Th)	Th (normalized)	mode of life	Log(10) Geographic Range (sq km)
90	187	Acanthoceratoidea	Collignoniceratidae	Barroisiceras	minimum (Upper Turo)	102.2	18.4	20.8	50.2	33.8	61		0.180039	0.203523	1.48521		0.346229	0.117634	0.630139		0.316479	0.107527	0.575994		Barroisiceras		n	0.107527	nekton	1
145	133	Hoplitoidea	Engonoceratidae	Neolobites	vibryanus (Ceno)	99.7	11.1	22.3	53.7	35.5	60.8		0.111334	0.223671	1.51268		0.214104	0.154946	0.665813		0.206891	0.149726	0.643383		Neolobites		n	0.149726	nekton	7.42282
35	16	Haploceratoidea	Binneyitidae	Borissiakoceras	mirabilis (Lower Turo)	22.8	7.1	5.2	9.6	6.6	14.2		0.311404	0.22807	1.45455		0.598853	0.163093	0.590319		0.442852	0.120607	0.436541		Borissiakoceras		n	0.120607	demersal	5.49628
148	119	Hoplitoidea	Hoplitidae	Hyphoplites	falcatus (Lower Ceno)	40	9.1	9.7	19.6	11.9	25.8		0.2275	0.2425	1.64706		0.4375	0.189815	0.840336		0.298095	0.129332	0.572572		Hyphoplites		n	0.129332	nekton	1
102	152	Acanthoceratoidea	Flickiidae	Flickia	simplex (Upper Albi)	11.7	3	3	5.4	3.5	7.3		0.25641	0.25641	1.54286		0.493097	0.215575	0.705009		0.348803	0.152492	0.498705		Flickia		n	0.152492	demersal	1
151	126	Hoplitoidea	Placenticeratidae	Placenticeras	bidorsatum (Lower Camp)	86.5	17.1	22.8	40.7	28	51.2		0.197688	0.263584	1.45357		0.380169	0.228859	0.589054		0.317315	0.191021	0.491664		Placenticeras		n	0.191021	n/a	5.57479
103	152	Acanthoceratoidea	Forbesiceratidae	Forbesiceras	largilliertianum (Ceno)	100.6	2.6	27	64.4	34.2	66.2		0.0258449	0.26839	1.88304		0.0497018	0.237759	1.14681		0.0346531	0.16577	0.799577		Forbesiceras		n	0.16577	nekton	7.2826
81	158	Acanthoceratoidea	Acanthoceratidae	Tarrantoceras	sellardsi (Upper Ceno)	57.3	20.6	16.4	21.2	15.7	34.2		0.359511	0.286213	1.35032		0.691368	0.270765	0.454959		0.487878	0.191071	0.321051		Tarrantoceras		n	0.191071	demersal	6.02378
152	126	Hoplitoidea	Placenticeratidae	Placenticeras (Proplacenticeras)	fritschi (Coni)	60.1	7	17.3	31.3	21.4	35.5		0.116473	0.287854	1.46262		0.223986	0.273803	0.600801		0.203885	0.249231	0.546884		Proplacenticeras		n	0.249231	nekton	1.32327
73	158	Acanthoceratoidea	Acanthoceratidae	Protacanthoceras	bunburianum (Upper Ceno)	28.4	9.9	8.2	10.7	8.1	17.4		0.348592	0.288732	1.32099		0.670368	0.27543	0.416867		0.491954	0.202126	0.30592		Protacanthoceras		n	0.202126	demersal	1.01785
119	177	Acanthoceratoidea	Vascoceratidae	Microdiphasoceras	novimexicanum (Upper Ceno)	17.3	4.2	5	8.4	5.3	10.3		0.242775	0.289017	1.58491		0.466874	0.275958	0.759618		0.310742	0.183672	0.505586		Microdiphasoceras		n	0.183672	n/a	1
90	187	Acanthoceratoidea	Collignoniceratidae	Barroisiceras	colnacapi (Lower Coni)	104.8	25.5	30.9	47.7	31.7	62.1		0.243321	0.294847	1.50473		0.467924	0.286754	0.655496		0.33182	0.203347	0.464833		Barroisiceras		n	0.203347	demersal	2
135	75	Desmoceratoidea	Desmoceratidae	Puzosia	planulata	103.1	35.5	30.8	38.9	29.6	59.2		0.344326	0.298739	1.31419		0.662165	0.293961	0.408038		0.4854	0.215488	0.299112		Puzosia		n	0.215488	demersal	1
65	173	Acanthoceratoidea	Acanthoceratidae	Nannometoicoceras	acceleratum (Upper Ceno)	37.1	4.2	12	19.3	13.2	20.9		0.113208	0.32345	1.46212		0.217707	0.339722	0.600157		0.18807	0.293475	0.518456		Nannometoicoceras		n	0.293475	nekton	5.88431
83	162	Acanthoceratoidea	Acanthoceratidae	Watinoceras	amudariense (Lower Turo)	29.9	12.1	10.3	10.2	7.6	17.4		0.404682	0.344482	1.34211		0.778235	0.37867	0.444293		0.486033	0.236492	0.277475		Watinoceras		n	0.236492	demersal	1
41	5	Tetragonitoidea	Gaudryceratidae	Zelandites	varuna (Maas)	35.7	6.6	12.4	17.8	10.5	22.7		0.184874	0.347339	1.69524		0.355527	0.383961	0.902907		0.216469	0.233781	0.54975		Zelandites		n	0.233781	nekton	1
61	171	Acanthoceratoidea	Acanthoceratidae	Metoicoceras	whitei (=geslinianum) (Upper Ceno)	78	13.5	27.2	39.9	24.9	48.7		0.173077	0.348718	1.60241		0.33284	0.386515	0.78235		0.221642	0.257384	0.520975		Metoicoceras		n	0.257384	nekton	7.09259
104	150	Acanthoceratoidea	Lyelliceratidae	Budaiceras	hyatti (Lower Ceno)	50.1	11.6	17.6	22.9	15.6	30.5		0.231537	0.351297	1.46795		0.445263	0.391291	0.607726		0.308294	0.270925	0.420781		Budaiceras		n	0.270925	demersal	1
75	164	Acanthoceratoidea	Acanthoceratidae	Pseudocalycoceras	harpax (Upper Ceno)	90.5	28.5	32.7	35.6	25.9	53.3		0.314917	0.361326	1.37452		0.60561	0.409863	0.486386		0.40324	0.272904	0.323856		Pseudocalycoceras		n	0.272904	demersal	6.60177
54	164	Acanthoceratoidea	Acanthoceratidae	Eucalycoceras	pentagonum (Upper Ceno)	101.2	8.4	38.4	54	38.8	56.2		0.083004	0.379447	1.39175		0.159623	0.44342	0.50877		0.14357	0.398826	0.457604		Eucalycoceras		b	0.398826	n/a	6.88421
53	158	Acanthoceratoidea	Acanthoceratidae	Dunveganoceras	albertense (Upper Ceno)	83.9	25.5	32	36.5	22	52.6		0.303933	0.381406	1.65909		0.584487	0.447049	0.855962		0.309662	0.236847	0.45349		Dunveganoceras		n	0.236847	n/a	6.31871
46	162	Acanthoceratoidea	Acanthoceratidae	Alzadites	westonensis (Upper Ceno)	13.8	4.5	5.3	5.8	4	8.2		0.326087	0.384058	1.45		0.62709	0.451959	0.584416		0.376978	0.271697	0.351324		Alzadites		n	0.271697	demersal	5.47885
79	154	Acanthoceratoidea	Acanthoceratidae	Sharpeiceras	laticlavium (Lower Ceno)	119.2	32.2	47.4	54.2	32.8	38.6		0.270134	0.397651	1.65244		0.519489	0.477131	0.847323		0.281727	0.258756	0.459517		Sharpeiceras		n	0.258756	n/a	1
66	162	Acanthoceratoidea	Acanthoceratidae	Neocardioceras	juddii (Upper Ceno)	35.1	14	14.1	12.4	9.3	18.8		0.39886	0.401709	1.33333		0.767039	0.484647	0.4329		0.455328	0.287695	0.256977		Neocardioceras		n	0.287695	demersal	5.69207
154	126	Hoplitoidea	Schloenbachiidae	Schloenbachia	varians (Lower Ceno)	60.5	16	25.6	26.9	18.2	35.7		0.264463	0.42314	1.47802		0.508582	0.524334	0.620808		0.307538	0.317063	0.3754		Schloenbachia		b	0.317063	demersal	5.93273
85	147	Acanthoceratoidea	Brancoceratidae	Euhystrichoceras	nicaisei (Lower Ceno)	16.4	5.6	7	6.3	4.5	9.5		0.341463	0.426829	1.4		0.65666	0.531165	0.519481		0.384618	0.311113	0.304269		Euhystrichoceras		b	0.311113	demersal	1
74	167	Acanthoceratoidea	Acanthoceratidae	Pseudaspidoceras	footeanum(Lower Turo)	59.9	21.3	25.8	23.5	15.7	35.9		0.355593	0.430718	1.49682		0.683832	0.538366	0.645215		0.366192	0.288295	0.345513		Pseudaspidoceras		n	0.288295	demersal	7.40359
70	158	Acanthoceratoidea	Acanthoceratidae	Paraconlinoceras	leonense (Middle Ceno)	44.2	13.8	19.2	17.4	12.6	26.6		0.312217	0.434389	1.38095		0.600418	0.545165	0.494743		0.366036	0.332352	0.301613		Paraconlinoceras		b	0.332352	demersal	1
50	158	Acanthoceratoidea	Acanthoceratidae	Conlinoceras	gilberti (Middle Ceno)	120.4	35.9	52.5	48.3	35.9	71.5		0.298173	0.436047	1.3454		0.573409	0.548234	0.448576		0.365178	0.349145	0.285677		Conlinoceras		b	0.349145	demersal	3.1884
43	6	Tetragonitoidea	Tetragonitidae	Tetragonites	epigonus (Camp)	57.6	15.4	26.4	26.5	16.4	35.2		0.267361	0.458333	1.61585		0.514156	0.589506	0.79981		0.270115	0.3097	0.420185		Tetragonites		b	0.3097	n/a	1
67	167	Acanthoceratoidea	Acanthoceratidae	Nigericeras	gignouxi (Upper Ceno)	62.7	16.9	29.6	27.2	19.2	36.4		0.269537	0.472089	1.41667		0.518341	0.61498	0.541126		0.30956	0.367274	0.323167		Nigericeras		b	0.367274	demersal	1
111	178	Acanthoceratoidea	Pseudotissotiidae	Thomasites	gongilense (Lower Turo)	107.2	24.4	51.7	50	33.1	61.3		0.227612	0.482276	1.51057		0.437715	0.633845	0.663083		0.252337	0.365404	0.382259		Thomasites		b	0.365404	n/a	1
129	82	Desmoceratoidea	Desmoceratidae	Desmoceras	latidorsatum (Middle Albi)	65.5	14.1	32	30.9	20.9	40.1		0.215267	0.48855	1.47847		0.413975	0.645462	0.621388		0.246293	0.384015	0.369692		Desmoceras		b	0.384015	n/a	7.90142
44	156	Acanthoceratoidea	Acanthoceratidae	Acanthoceras	rhotomagense (Lower Ceno)	37.7	6.9	18.5	18.8	11.2	24.2		0.183024	0.490716	1.67857		0.351969	0.649474	0.881262		0.186949	0.344969	0.468083		Acanthoceras		b	0.344969	n/a	7.35929
55	167	Acanthoceratoidea	Acanthoceratidae	Euomphaloceras	septumseriatum (Upper Ceno)	87.8	26.4	45.4	37.2	24.4	51.4		0.300683	0.517084	1.52459		0.578237	0.698304	0.681286		0.295346	0.356673	0.347981		Euomphaloceras		b	0.356673	demersal	7.07899
52	156	Acanthoceratoidea	Acanthoceratidae	Cunningtoniceras	cunningtoni (Middle Ceno)	135.2	31.2	71	69.8	33.4	87.6		0.230769	0.525148	2.08982		0.443787	0.713237	1.41535		0.17252	0.277268	0.550212		Cunningtoniceras		n	0.277268	nekton	5.25867
60	154	Acanthoceratoidea	Acanthoceratidae	Mantelliceras	mantelli (Lower Ceno)	44.6	11	23.5	20.4	13.5	26.3		0.246637	0.526906	1.51111		0.474301	0.716492	0.663781		0.255747	0.386338	0.357915		Mantelliceras		b	0.386338	n/a	6.52685
124	176	Acanthoceratoidea	Vascoceratidae	Rubroceras	alatum (Upper Ceno)	63.8	14.5	33.8	30.5	18.6	39.2		0.227273	0.529781	1.63978		0.437063	0.721816	0.83089		0.219655	0.362764	0.417581		Rubroceras		b	0.362764	n/a	4.11357
49	164	Acanthoceratoidea	Acanthoceratidae	Calycoceras	naviculare (Upper Ceno)	100.1	30.5	58.9	39.6	30.5	56.4		0.304695	0.588412	1.29836		0.585953	0.830392	0.387481		0.324839	0.46035	0.214811		Calycoceras		b	0.46035	vertical migrant	7.64344
125	175	Acanthoceratoidea	Vascoceratidae	Vascoceras	gamai (Upper Ceno)	141	43	91.6	59.6	39	85.2		0.304965	0.649645	1.52821		0.58647	0.943788	0.685981		0.264624	0.425851	0.309525		Vascoceras		b	0.425851	vertical migrant	7.46847
165	K449	Nautiloidea	Nautilidae	Eutrephoceras	laverdei	155	3.3	120.3	95	56.7	98.7		0.0212903	0.776129	1.67549		0.0409429	1.17802	0.877253		0.0195319	0.561974	0.418494		Eutrephoceras		b	0.561974	vertical migrant	1
117	176	Acanthoceratoidea	Vascoceratidae	Fagesia	superstes (Lower Turo)	98.2	34.4	77.6	36.8	27.6	54		0.350305	0.790224	1.33333		0.673664	1.20412	0.4329		0.291543	0.521109	0.187347		Fagesia		b	0.521109	vertical migrant	1
These genera in Yacobucci (2017) were not included here, as complete shell shape data could not be measured.
84	146	Acanthoceratoidea	Brancoceratidae	Algericeras	no 2-view fig in Treatise
69	158	Acanthoceratoidea	Acanthoceratidae	Paracompsoceras	no lateral view in Treatise
62	159	Acanthoceratoidea	Acanthoceratidae	Microsulcatoceras	not figured in Treatise
82	162	Acanthoceratoidea	Acanthoceratidae	Thomelites	incomplete figs in Treatise
48	167	Acanthoceratoidea	Acanthoceratidae	Burroceras	in Treatise = Euomphaloceras
68	167	Acanthoceratoidea	Acanthoceratidae	Paraburroceras	not figured in Treatise
47	173	Acanthoceratoidea	Acanthoceratidae	Buccinammonites	no cross-section available
51	173	Acanthoceratoidea	Acanthoceratidae	Cryptometoicoceras	not figured in Treatise
131	82	Desmoceratoidea	Desmoceratidae	Moremanoceras	no 2-view fig in Treatise
144	132	Hoplitoidea	Engonoceratidae	Metengonoceras	no cross-section available
163	not in Treatise	Nautiloidea	Hercoglossidae	Angulithes	not in Treatise
155	L189	Phylloceratoidea	Phylloceratidae	Hypophylloceras	no cross-section available
38	3	Tetragonitoidea	Gaudryceratidae	Anagaudryceras	no complete fig in Treatise
39	3	Tetragonitoidea	Gaudryceratidae	Gaudryceras	fig in Treatise is deformed
42	8	Tetragonitoidea	Tetragonitidae	Parajaubertella	no 2-view fig in Treatise

## Sheet: Yacobucci 2017 Early Tur Data
No. in Yacobucci (2017) Paleobiology	Treatise Page (L = 1957 volume, no letter = 1996 (Cretaceous) volume for amms; K = 1964 nautiloid volume for Eutrephoceras)	Superfamily	Family	Genus	Species available in Treatise, from which measurements were taken	D (Diameter)	UD (Umbilical Diameter)	b (Last Whorl Breadth)	a (Last Whorl Height)	a' (Back Half-Whorl Height)	d (Max Radius)		U (raw)	Th (raw)	w (raw)		U (scaled)	Th (scaled)	w (scaled)		U (normalized)	Th (normalized)	w (normalized)		Genus		Th (normalized)	b (buoyant) or n (not buoyant) (based on Th)	mode of life	Log(10) Geographic Range (sq km)
35	16	Haploceratoidea	Binneyitidae	Borissiakoceras	mirabilis (Lower Turo)	22.8	7.1	5.2	9.6	6.6	14.2		0.311404	0.22807	1.45455		0.598853	0.163093	0.590319		0.29164	0.0794259	0.287484		Borissiakoceras		0.0794259	n	demersal	3.12618
44	156	Acanthoceratoidea	Acanthoceratidae	Acanthoceras	rhotomagense (Lower Ceno)	37.7	6.9	18.5	18.8	11.2	24.2		0.183024	0.490716	1.67857		0.351969	0.649474	0.881262		0.173338	0.319853	0.434003		Acanthoceras		0.319853	b	n/a	4.93778
49	164	Acanthoceratoidea	Acanthoceratidae	Calycoceras	naviculare (Upper Ceno)	100.1	30.5	58.9	39.6	30.5	56.4		0.304695	0.588412	1.29836		0.585953	0.830392	0.387481		0.310963	0.440687	0.205635		Calycoceras		0.440687	b	vertical migrant	1
54	164	Acanthoceratoidea	Acanthoceratidae	Eucalycoceras	pentagonum (Upper Ceno)	101.2	8.4	38.4	54	38.8	56.2		0.083004	0.379447	1.39175		0.159623	0.44342	0.50877		0.102891	0.285824	0.327947		Eucalycoceras		0.285824	n	n/a	1
55	167	Acanthoceratoidea	Acanthoceratidae	Euomphaloceras	septumseriatum (Upper Ceno)	87.8	26.4	45.4	37.2	24.4	51.4		0.300683	0.517084	1.52459		0.578237	0.698304	0.681286		0.274981	0.332079	0.323986		Euomphaloceras		0.332079	b	demersal	1
57	167	Acanthoceratoidea	Acanthoceratidae	Kamerunoceras	turoniense (Lower Turo)	179.6	78.4	54.8	60.4	40.8	109.6		0.436526	0.305122	1.48039		0.839472	0.305782	0.623886		0.361863	0.13181	0.268932		Kamerunoceras		0.13181	n	demersal	7.60426
57	167	Acanthoceratoidea	Acanthoceratidae	Kamerunoceras	inaequicostatus (Lower Turo)	64	19	30.5	29.6	15	40.1		0.296875	0.476562	1.97333		0.570913	0.623264	1.26407		0.224394	0.24497	0.496834		Kamerunoceras		0.24497	n	nekton
59	173	Acanthoceratoidea	Acanthoceratidae	Mammites	nodosoides (Lower Turo)	167	39	65	72.8	54.5	98.8		0.233533	0.389222	1.33578		0.449102	0.461521	0.436078		0.251614	0.258573	0.244317		Mammites		0.258573	n	demersal	7.82373
61	171	Acanthoceratoidea	Acanthoceratidae	Metoicoceras	whitei (=geslinianum) (Upper Ceno)	78	13.5	27.2	39.9	24.9	48.7		0.173077	0.348718	1.60241		0.33284	0.386515	0.78235		0.171988	0.199723	0.404263		Metoicoceras		0.199723	n	nekton	1
63	175	Acanthoceratoidea	Acanthoceratidae	Mitonia	venezolana (Lower Turo)	27.7	11.4	11.8	9.6	7	15.8		0.411552	0.425993	1.37143		0.791447	0.529616	0.482375		0.365923	0.244867	0.223025		Mitonia		0.244867	n	demersal	5.61191
67	167	Acanthoceratoidea	Acanthoceratidae	Nigericeras	gignouxi (Upper Ceno)	62.7	16.9	29.6	27.2	19.2	36.4		0.269537	0.472089	1.41667		0.518341	0.61498	0.541126		0.267876	0.317818	0.27965		Nigericeras		0.317818	b	demersal	4.03081
74	167	Acanthoceratoidea	Acanthoceratidae	Pseudaspidoceras	footeanum(Lower Turo)	59.9	21.3	25.8	23.5	15.7	35.9		0.355593	0.430718	1.49682		0.683832	0.538366	0.645215		0.313591	0.246884	0.295882		Pseudaspidoceras		0.246884	n	demersal	7.66946
75	164	Acanthoceratoidea	Acanthoceratidae	Pseudocalycoceras	harpax (Upper Ceno)	90.5	28.5	32.7	35.6	25.9	53.3		0.314917	0.361326	1.37452		0.60561	0.409863	0.486386		0.305844	0.206988	0.245634		Pseudocalycoceras		0.206988	n	demersal	1
80	173	Acanthoceratoidea	Acanthoceratidae	Spathites	coahuilensis (Lower Turo)	71.4	6.7	24	39.2	24.7	41.9		0.0938375	0.336134	1.58704		0.180457	0.363212	0.762395		0.102097	0.205495	0.431341		Spathites		0.205495	n	nekton	7.62628
81	158	Acanthoceratoidea	Acanthoceratidae	Tarrantoceras	sellardsi (Upper Ceno)	57.3	20.6	16.4	21.2	15.7	34.2		0.359511	0.286213	1.35032		0.691368	0.270765	0.454959		0.338626	0.132618	0.222835		Tarrantoceras		0.132618	n	demersal	1
83	162	Acanthoceratoidea	Acanthoceratidae	Watinoceras	amudariense (Lower Turo)	29.9	12.1	10.3	10.2	7.6	17.4		0.404682	0.344482	1.34211		0.778235	0.37867	0.444293		0.367033	0.178589	0.209538		Watinoceras		0.178589	n	demersal	7.48621
87	202	Acanthoceratoidea	Coilopoceratidae	Coilopoceras	colleti (Upper Turo)	70.1	6.8	21.1	37.4	25.8	41.6		0.0970043	0.300999	1.44961		0.186547	0.298146	0.583912		0.114015	0.182223	0.35688		Coilopoceras		0.182223	n	nekton	7.30297
90	187	Acanthoceratoidea	Collignoniceratidae	Barroisiceras	minimum (Upper Turo)	102.2	18.4	20.8	50.2	33.8	61		0.180039	0.203523	1.48521		0.346229	0.117634	0.630139		0.189048	0.0642306	0.344068		Barroisiceras		0.0642306	n	nekton	1
90	187	Acanthoceratoidea	Collignoniceratidae	Barroisiceras	colnacapi (Lower Coni)	104.8	25.5	30.9	47.7	31.7	62.1		0.243321	0.294847	1.50473		0.467924	0.286754	0.655496		0.237205	0.145365	0.332291		Barroisiceras		0.145365	n	demersal
91	162	Acanthoceratoidea	Acanthoceratidae	Benueites	benueensis (Lower Turo)	14.3	4.5	4.5	6	4.1	8.7		0.314685	0.314685	1.46341		0.605164	0.323491	0.601837		0.292551	0.156383	0.290942		Benueites		0.156383	n	demersal	6.09721
92	183	Acanthoceratoidea	Collignoniceratidae	Cibolaites	molenaari (Lower Turo)	62.7	16.7	24.4	28.3	17.3	37.9		0.266348	0.389155	1.63584		0.512207	0.461398	0.825764		0.238453	0.214799	0.384426		Cibolaites		0.214799	n	n/a	4.04024
109	179	Acanthoceratoidea	Pseudotissotiidae	Eotissotia	simplex (Lower Turo)	59.1	4.2	15.9	34.3	21.5	35.8		0.071066	0.269036	1.59535		0.136665	0.238955	0.77318		0.0789055	0.137963	0.446405		Eotissotia		0.137963	n	nekton	1
110	178	Acanthoceratoidea	Pseudotissotiidae	Pseudotissotia	nigeriensis (Lower Turo)	68	7.7	25.2	36.1	24.3	40		0.113235	0.370588	1.4856		0.21776	0.427015	0.630645		0.127842	0.25069	0.370237		Pseudotissotia		0.25069	n	n/a	6.70167
111	178	Acanthoceratoidea	Pseudotissotiidae	Thomasites	gongilense (Lower Turo)	107.2	24.4	51.7	50	33.1	61.3		0.227612	0.482276	1.51057		0.437715	0.633845	0.663083		0.224666	0.325334	0.340341		Thomasites		0.325334	b	n/a	7.70795
112	178	Acanthoceratoidea	Pseudotissotiidae	Wrightoceras	wallsi (Lower Turo)	47.8	8.9	24	24.4	14.1	29.3		0.186192	0.502092	1.7305		0.358062	0.670541	0.948697		0.17144	0.321054	0.454235		Wrightoceras		0.321054	b	n/a	7.52209
117	176	Acanthoceratoidea	Vascoceratidae	Fagesia	superstes (Lower Turo)	98.2	34.4	77.6	36.8	27.6	54		0.350305	0.790224	1.33333		0.673664	1.20412	0.4329		0.335658	0.59996	0.215696		Fagesia		0.59996	b	vertical migrant	7.6391
121	176	Acanthoceratoidea	Vascoceratidae	Neoptychites	cephalotus (Lower Turo)	180	9.2	68	95.2	76	102		0.0511111	0.377778	1.25263		0.0982906	0.440329	0.328093		0.0727581	0.325947	0.242866		Neoptychites		0.325947	b	vertical migrant	7.74114
121	176	Acanthoceratoidea	Vascoceratidae	Neoptychites	andinus (Lower Turo)	38.2	4.4	9.6	20.7	13.8	22.9		0.115183	0.251309	1.5		0.221506	0.206128	0.649351		0.12867	0.119737	0.377199		Neoptychites		0.119737	n	nekton
122	171	Acanthoceratoidea	Acanthoceratidae	Paramammites	polymorphum (Lower Turo)	68	28.8	30.6	22.8	15.9	38.7		0.423529	0.45	1.43396		0.81448	0.574074	0.563587		0.362242	0.255321	0.250657		Paramammites		0.255321	n	demersal	7.41072
125	175	Acanthoceratoidea	Vascoceratidae	Vascoceras	gamai (Upper Ceno)	141	43	91.6	59.6	39	85.2		0.304965	0.649645	1.52821		0.58647	0.943788	0.685981		0.277333	0.446304	0.324391		Vascoceras		0.446304	b	vertical migrant	7.70351
129	82	Desmoceratoidea	Desmoceratidae	Desmoceras	latidorsatum (Middle Albi)	65.5	14.1	32	30.9	20.9	40.1		0.215267	0.48855	1.47847		0.413975	0.645462	0.621388		0.218752	0.341073	0.328352		Desmoceras		0.341073	b	n/a	1
135	75	Desmoceratoidea	Desmoceratidae	Puzosia	planulata	103.1	35.5	30.8	38.9	29.6	59.2		0.344326	0.298739	1.31419		0.662165	0.293961	0.408038		0.335044	0.148739	0.20646		Puzosia		0.148739	n	demersal	1
139	107	Desmoceratoidea	Muniericeratidae	Tragodesmoceras	clypealoides (Upper Turo)	76.2	15.3	18	37.1	23.7	44.9		0.200787	0.23622	1.5654		0.38613	0.178186	0.734287		0.19786	0.0913058	0.376262		Tragodesmoceras		0.0913058	n	nekton	5.2151
141	101	Desmoceratoidea	Pachydiscidae	Lewesiceras	mantelli (Upper Turo)	48.7	14.2	24.5	21.7	13.6	29.8		0.291581	0.50308	1.59559		0.560733	0.672371	0.773491		0.260041	0.311814	0.358709		Lewesiceras		0.311814	b	demersal	1
146	130	Hoplitoidea	Engonoceratidae	Protengonoceras	gabbi (Middle Albi)	64.9	4.7	15.5	34.3	26.7	36.4		0.0724191	0.238829	1.28464		0.139268	0.183017	0.369668		0.0978063	0.128531	0.259614		Protengonoceras		0.128531	n	nekton	1
151	126	Hoplitoidea	Placenticeratidae	Placenticeras	bidorsatum (Lower Camp)	86.5	17.1	22.8	40.7	28	51.2		0.197688	0.263584	1.45357		0.380169	0.228859	0.589054		0.207319	0.124804	0.321231		Placenticeras		0.124804	n	n/a	4.44897
152	126	Hoplitoidea	Placenticeratidae	Proplacenticeras	fritschi (Coni)	60.1	7	17.3	31.3	21.4	35.5		0.116473	0.287854	1.46262		0.223986	0.273803	0.600801		0.132803	0.16234	0.35622		Proplacenticeras		0.16234	n	nekton	1
165	K449	Nautiloidea	Nautilidae	Eutrephoceras	laverdei	155	3.3	120.3	95	56.7	98.7		0.0212903	0.776129	1.67549		0.0409429	1.17802	0.877253		0.0238536	0.686319	0.511092		Eutrephoceras		0.686319	b	vertical migrant	1.3205
						69.05
These genera in Yacobucci (2017) were not included here, as complete shell shape data could not be measured.
64	167	Acanthoceratoidea		Morrowites	no complete fig in Treatise
76	162	Acanthoceratoidea		Quitmaniceras	no complete fig in Treatise
77	175	Acanthoceratoidea		Rhamphidoceras	no complete fig in Treatise
89	201	Acanthoceratoidea	Coilopoceratidae	Hoplitoides	no complete fig in Treatise
93	184	Acanthoceratoidea	Collignoniceratidae	Collignoniceras	no complete fig in Treatise
108	179	Acanthoceratoidea	Pseudotissotiidae	Choffaticeras	no complete fig in Treatise
114	203	Acanthoceratoidea		Glebosoceras	= Coilopoceras in Treatise
116	176	Acanthoceratoidea		Ezilloella	not figured in Treatise
118	176	Acanthoceratoidea		Infabricaticeras	not figured in Treatise
120	175	Acanthoceratoidea		Nannovascoceras	= Vascoceras in Treatise
123	176	Acanthoceratoidea		Pseudoneoptychites	= Neoptychites in Treatise
126	82	Desmoceratoidea		Bassites	no complete cross-section available
133	75	Desmoceratoidea		Pachydesmoceras	no complete fig in Treatise
156	1	Phylloceratoidea		Phylloceras
39	3	Tetragonitoidea	Gaudryceratidae	Gaudryceras	specimen in Treatise is deformed
144	132	Hoplitoidea	Engonoceratidae	Metengonoceras	no cross-section available
155	L189	Phylloceratoidea	Phylloceratidae	Hypophylloceras	no cross-section available

## Sheet: Modern nautilid occurrences
Locality No. Toriyama et al (1965)	Locality No. House (1987)	Reported Original Source	Live_or_Dead	Genus	Species	Original_Species	Locality Description	Country	Abundance	Latitude (decimal degrees)	Longitude (decimal degrees)
	86	CNN 7, 10-11, 13, 15, 17	dead	Nautilus	belauensis		Mindanao, Philippines	Philippines		8.5	124.1
64	64		dead	Nautilus	macromphalus		Fraser Island, Queensland	Australia		-25.3	153.5
	158	CNN 31	dead	Nautilus	macromphalus		Wollongong, New South Wales, Australia	Australia		-34.4	150.9
	159		dead	Nautilus	macromphalus		north of Brisbane, Queensland, Australia	Australia		-23.9	152
73	73		dead	Nautilus	macromphalus		Sunday Island now = Raoul Island, Kermadec Islands	New Zealand		-29.3	182.1
64	64		dead	Nautilus	pompilius		Fraser Island, Queensland	Australia		-25.3	153.5
65	65		dead	Nautilus	pompilius	alumnus	Coff's Harbour, north of Bellinger River, New South Wales	Australia		-30.3	153.2
66	66		dead	Nautilus	pompilius	alumnus	Port Jackson, New South Wales	Australia		-33.8	151.3
69	69		dead	Nautilus	pompilius	repertus	north of Geraldton, Western Australia	Australia		-28.7	114.6
	90	CNN 5	dead	Nautilus	pompilius		Flinders Island, Tasmania	Australia		-40	148.4
	91	CNN 5	dead	Nautilus	pompilius		Eden, New South Wales	Australia		-37.1	150
	92	CNN 5	dead	Nautilus	pompilius	repertus	Ningaloo, Western Australia	Australia		-22.8	113.6
	93	CNN 5	dead	Nautilus	pompilius		Leschenault Inlet, Western Australia	Australia		-33.3	115.6
	94	CNN 5	dead	Nautilus	pompilius		Port Essington, Northern Territory	Australia		-11.2	132.1
	97	CNN 4	dead	Nautilus	pompilius		Brampton, Bushy, and Tryon Islands, Queensland [note Bushy Isl not near other two]	Australia		-22.2	150.7
	99	CNN 3, 4, 20	dead	Nautilus	pompilius	pompilius, repertus	Denmark and Albany, Western Australia	Australia		-35.2	117.6
	117		dead	Nautilus	pompilius		Lord Howe Island	Australia		-31.5	159.1
	130		dead	Nautilus	pompilius		Cocos (Keeling) Island	Australia		-12.2	96.9
	131		dead	Nautilus	pompilius	pompilius, repertus	Greta Beach, Christmas Island	Australia		-10.5	105.7
	134		dead	Nautilus	pompilius		Rottnest Island, Western Australia	Australia		-32	115.5
	136		dead	Nautilus	pompilius		Doc Can Island, Mindanao, Philippines	Philippines		5.9	119.9
	148	CNN 25	dead	Nautilus	pompilius	repertus	Rowley Shoals, Western Australia	Australia		-17.4	119.3
	87	CNN 7	dead	Nautilus	pompilius		Ulithi Atoll, Yap, Caroline Islands	Federated States of Micronesia		10	139.7
	103		dead	Nautilus	pompilius		Truk Island, now = Chuuk Lagoon	Federated States of Micronesia	multiple	7.5	151.7
	127		dead	Nautilus	pompilius		Kapingamaringi Atoll, Pohnpei	Federated States of Micronesia		1.1	154.8
	102		dead	Nautilus	pompilius		Guam, Marianas Group	Guam		13.4	144.8
	156	Srinivasan 1941	dead	Nautilus	pompilius		Ennur now = Ennore, coast of Madras, India	India		13.2	80.3
36	36	CNN 13	dead	Nautilus	pompilius		Pisang Islands, between Celebes, Indonesia, and New Guinea	Indonesia		-1.4	128.9
39	39	CNN 13	dead	Nautilus	pompilius		Daba Island, Aroe now = Aru Islands, Maluku, Indonesia	Indonesia		-6.2	134.9
40	40		dead	Nautilus	pompilius		Manokwari, West Papua, New Guinea (Mios Woendi and the Schouten Islands)	Indonesia		-0.9	134.1
	115	CNN 3	dead	Nautilus	pompilius		Panaitan Island, Banten	Indonesia		-6.6	105.2
1	1		dead	Nautilus	pompilius		Misaki, central Honshu, Japan	Japan		34.3	135.1
2	2		dead	Nautilus	pompilius		Tanegashima Island, South Kyushu, Japan	Japan		30.6	130.9
3	3		dead	Nautilus	pompilius		Amami Oshima, South Kyushu, Japan	Japan		28.3	129.5
4	4		dead	Nautilus	pompilius		Okinawa	Japan		26.3	127.7
5	5		dead	Nautilus	pompilius		Miyako Island, Okinawa	Japan		24.8	125.3
6	6		dead	Nautilus	pompilius		Yaeyama Island	Japan		24.3	123.9
	74	Hamada 1966	dead	Nautilus	pompilius		Japan (estimate from map = Fukue Island, Nagasaki Prefecture)	Japan		32.6	128.8
	75	Hamada 1966	dead	Nautilus	pompilius		Japan (estimate from map = Shimonoseki, Yamaguchi Prefecture or Wakamatsu, Fukuoka Prefecture)	Japan		33.9	130.9
	76	Hamada 1966	dead	Nautilus	pompilius		Japan (estimate from map = Oki Islands, Shimane Prefecture)	Japan		36.2	133.2
	77	Hamada 1966	dead	Nautilus	pompilius		Japan (estimate from map = Wajima, Ishikawa Prefecture)	Japan		37.4	136.9
	78	Hamada 1966	dead	Nautilus	pompilius		Japan (estimate from map = Hibachi, Ibaraki Prefecture)	Japan		36.6	140.7
	79	Hamada 1966	dead	Nautilus	pompilius		Japan (estimate from map = Sukumo, Kochi Prefecture)	Japan		32.9	132.6
	139	House 1973	dead	Nautilus	pompilius		Shimoni, Kenya	Kenya	multiple	-4.6	39.4
	140	CNN 12 (for Shelly Bay)	dead	Nautilus	pompilius		Malindi and Lamu region plus Shelly Bay, Mombasa	Kenya	multiple	-3.2	40.2
	155		dead	Nautilus	pompilius		northeast coast of Madagascar (about Heldrano Antongila Bay)	Madagascar		-15.7	49.9
	104		dead	Nautilus	pompilius		Namorik Atoll	Marshall Islands	multiple	5.6	168.1
	105	CNN 18	dead	Nautilus	pompilius		Enewetok Atoll	Marshall Islands	multiple	11.5	162.2
	106		dead	Nautilus	pompilius		Majuro Atoll	Marshall Islands	multiple	7.1	171.2
	120		dead	Nautilus	pompilius		Ujae Atoll, Marshall Islands	Marshall Islands		9.1	165.6
	121		dead	Nautilus	pompilius		Bokon Island, Bikini Atoll	Marshall Islands		11.6	165.4
	122		dead	Nautilus	pompilius		Burok and Labaredj Islands, Rongelap Atoll	Marshall Islands		11.3	166.7
	123		dead	Nautilus	pompilius		Jaluit Island, Jaluit Atoll	Marshall Islands		6	169.5
	124		dead	Nautilus	pompilius		Bock Island, Rongerik Atoll	Marshall Islands		11.4	167.4
	125		dead	Nautilus	pompilius		Wotho Atoll	Marshall Islands		10.1	166
	126		dead	Nautilus	pompilius		Ujelang Atoll	Marshall Islands		9.8	160.9
	137		dead	Nautilus	pompilius	repertus	Bazaruto Island, Mozambique	Mozambique		-21.6	35.5
30	30	Reyment 1973	dead	Nautilus	pompilius		South China Sea	n/a		5.4	107.2
	152	Teichert 1970	dead	Nautilus	pompilius		Shapiro Island, near head of Bay of Bengal	n/a		21.2	91.9
	153	Teichert 1970	dead	Nautilus	pompilius		St. Martins Island, near head of Bay of Bengal	Bangladesh		20.6	92.3
72	72		dead	Nautilus	pompilius		Ninety-mile Beach, North Island, New Zealand	New Zealand		-34.7	172.9
73	73		dead	Nautilus	pompilius		Sunday Island now = Raoul Island, Kermadec Islands	New Zealand		-29.3	182.1
	116		dead	Nautilus	pompilius		North Island, New Zealand (estimate from map = near Wellington)	New Zealand		-41.4	174.8
	113		dead	Nautilus	pompilius		Admiralty Islands	Papua New Guinea	multiple	-2.2	147.1
	146	CNN 20	dead	Nautilus	pompilius		Rabaul, East New Britain, Bismarck Archipelago	Papua New Guinea	multiple	-4.2	152.2
	112		dead	Nautilus	pompilius		Balabac Island, Philippines	Philippines		8	116.9
	114	CNN 3	dead	Nautilus	pompilius		Mindanao	Philippines		8.5	124.1
	110		dead	Nautilus	pompilius		southeast from Samoa	n/a		-13.8	185.1
	133		dead	Nautilus	pompilius		Aldabra Island	Seychelles		-9.4	46.3
	160		dead	Nautilus	pompilius		Shortland Island, Choiseus, Solomon Islands	Solomon Islands		-7	155.7
	161		dead	Nautilus	pompilius		Santa Isabel, Solomon Islands	Solomon Islands		-7.8	159
	162		dead	Nautilus	pompilius		Malaita, Solomon Islands	Solomon Islands		-9	160.7
	163		dead	Nautilus	pompilius		New Georgia Islands	Solomon Islands		-8.3	157.9
	163		dead	Nautilus	pompilius		Guadalcanal	Solomon Islands		-9.4	160.1
	164		dead	Nautilus	pompilius		San Cristobal Island, Makira-Ulawa	Solomon Islands		-10.4	161.8
	129	CNN 3	dead	Nautilus	pompilius		Algoa Bay, btw Port Elizabeth and East London, Eastern Cape	South Africa	multiple	-33.8	25.9
	128	CNN3	dead	Nautilus	pompilius		north of Trincomalee, Sri Lanka	Sri Lanka		8.8	81.2
7	7		dead	Nautilus	pompilius		Kotosho now = Orchid Island	Taiwan		22	121.5
31	31	CNN 4, 5	dead	Nautilus	pompilius		Ko Tarutao, eastern Andaman Sea, southwest Thailand	Thailand		6.6	99.6
32	32	CNN 4, 5	dead	Nautilus	pompilius		Ko Phe Tra, eastern Andaman Sea, southwest Thailand	Thailand		6.8	99.8
	96	CNN 4, 5	dead	Nautilus	pompilius		eastern Andaman Sea, southwest Thailand	Thailand		7.8	98.5
	119		dead	Nautilus	pompilius		Ellice Islands now = Tuvalu	Tuvalu	multiple	-7.6	178.6
	107		dead	Nautilus	pompilius		Howland Island	U.S. Territory	multiple	0.8	183.4
	108		dead	Nautilus	pompilius		Baker Island	U.S. Territory	multiple	0.2	183.5
	109		dead	Nautilus	pompilius		Jarvis Island, Line Islands	U.S. Territory		-0.4	200
64	64		dead	Allonautilus	scrobiculatus		Fraser Island, Queensland	Australia		-25.3	153.5
	87		dead	Allonautilus	scrobiculatus		Ulithi Atoll, Yap, Caroline Islands	Federated States of Micronesia		10	139.7
40	40		dead	Allonautilus	scrobiculatus		Manokwari, West Papua, New Guinea (Mios Woendi and the Schouten Islands)	Indonesia		-0.9	134.1
	120		dead	Allonautilus	scrobiculatus		Ujae Atoll, Marshall Islands	Marshall Islands		9.1	165.6
	145	CNN 5	dead	Allonautilus	scrobiculatus		Manus Island	Papua New Guinea		-2.1	146.6
16	16	CNN 28	dead	Allonautilus	scrobiculatus		Cagayan Island	Philippines		9.6	121.2
	157		dead	Allonautilus	scrobiculatus		northeast Philippines	Philippines		15.3	119.8
62	62		dead	Nautilus	sp.		Cape Bedford, North Queensland	Australia		-15.2	135.4
	141		dead	Nautilus	sp.		northern end of Diego Garcia Atoll	British Indian Ocean Territory	multiple	-7.2	72.4
33	33		dead	Nautilus	sp.		Nicobar Islands	India		8	93.5
	142		dead	Nautilus	sp.		southwest of Sri Lanka	n/a		5	77.5
	143	Brassey 1879	dead	Nautilus	sp.		southeast of Sri Lanka	n/a	multiple	5.5	87.5
	149		dead	Nautilus	sp.		Persian Gulf	n/a		23	60.7
	138		dead	Nautilus	sp.		Transkei region, South Africa	South Africa		-31.8	29.4
	150		dead	Nautilus	sp.		Western Cape	South Africa		-34.6	20.4
	81	CNN 11	dead	Nautilus	sp.		Sri Lanka	Sri Lanka		7.9	81.6
	118	CNN 3	dead	Nautilus	stenomphalus		Madura Island, East Java	Indonesia		-7.7	113.3
	100	CNN 6, 7	live	Nautilus	belauensis	pompilius, repertus	Kayangel Island and many other places in Palau	Palau	multiple	7.7	134.6
51	51	CNN 9, 18	live	Nautilus	macromphalus		Uvea Island, Loyalty Islands	New Caledonia		-20.6	166.5
52	52	CNN 9, 18	live	Nautilus	macromphalus		Sandal Bay and Lifou Island, Loyalty Islands	New Caledonia		-21.1	167.4
53	53	CNN 9, 18	live	Nautilus	macromphalus		Near Maré Island, Loyalty Islands	New Caledonia		-21.4	168
54	54	CNN 9, 18	live	Nautilus	macromphalus		New Caledonia, Loyalty Islands	New Caledonia		-22.3	166.5
55	55	CNN 9, 18	live	Nautilus	macromphalus		Isle of Pines, New Caledonia, Loyalty Islands	New Caledonia		-22.6	167.5
	84	CNN 9, 18	live	Nautilus	macromphalus		New Caledonia, Loyalty Islands	New Caledonia		-22.3	166.5
72	72	CNN 19	live	Nautilus	macromphalus		Ninety-mile Beach, North Island, New Zealand	New Zealand		-34.7	172.9
67	67	Riddle 1920	live	Nautilus	pompilius	repertus	Foul Bay, southern Yorke Peninsula, South Australia	Australia		-35.2	137.2
68	68		live	Nautilus	pompilius	repertus	Rottnest Island, Western Australia	Australia		-32	115.5
70	70		live	Nautilus	pompilius	repertus	Pelsart Island, Abrolhos Group, Western Australia	Australia		-28.9	113.9
	151		live	Nautilus	pompilius		eastern Australia (labeled 154 on map, near to Loc. 65, but in text and on map 154 is Penrhyn Island in South Pacific)	Australia		-29.4	153.5
	165	Saunders and Ward 1987	live	Nautilus	pompilius		off Lizard Island, Queensland, Australia	Australia		-14.7	145.5
	154		live	Nautilus	pompilius		Penrhyn Island, Cook Islands	Cook Islands		-9	202
56	56	CNN 40	live	Nautilus	pompilius		Buca Bay and Tunuloa, Vanua Levu, Northern Division, Fiji	Fiji		-16.6	179.9
57	57	CNN 40	live	Nautilus	pompilius		near Levuka, Ovalau Islands, Eastern Division, Fiji	Fiji		-17.7	178.8
58	58	CNN 40	live	Nautilus	pompilius		Kandavu, Eastern Division, Fiji	Fiji		-19	178.1
59	59	CNN 40	live	Nautilus	pompilius		off Matuku, Eastern Division, Fiji	Fiji		-19.1	179.7
	144	Smith 1887	live	Nautilus	pompilius		Andaman Islands	India		11.7	92.9
34	34		live	Nautilus	pompilius		South Loloda, Halmahera Island, Molucca Islands	Indonesia		1.7	127.4
37	37	Linnaeus 1758 (type)	live	Nautilus	pompilius		Amboina Island now = Ambon Island, Molucca Islands	Indonesia		-3.6	128.1
41	41		live	Nautilus	pompilius		Mios Woendi Island, Schouten Islands, New Guinea	Indonesia		-1.3	136.4
	82	CNN 12, 13	live	Nautilus	pompilius		Amboina now = Ambon Island, Moluccas	Indonesia		-3.6	128.1
	80	Tanabe and Hamada 1978; Hamada et al 1980; CNN 15	live	Nautilus	pompilius		Kawajiri, southern Kyushu (could mean Kagoshima?)	Japan		31.5	130.6
	95	CNN 5	live	Nautilus	pompilius		Balade, New Caledonia	New Caledonia		-20.3	164.5
42	42	Saunders and Davis 1985	live	Nautilus	pompilius		Lae, Papua New Guinea	Papua New Guinea		-6.8	147.1
42	42	Saunders and Davis 1985	live	Nautilus	pompilius		Port Moresby, Papua New Guinea	Papua New Guinea		-9.5	147.1
42	42	Saunders and Davis 1985	live	Nautilus	pompilius		Kavieng, New Ireland, Papua New Guinea	Papua New Guinea		-2.7	150.8
45	45		live	Nautilus	pompilius		Neu-Lauenburg Island now = Duke of York Island, Bismarck Archipelago	Papua New Guinea		-4.2	152.4
46	46		live	Nautilus	pompilius		New Britain, Solomon Islands	Papua New Guinea		-5.5	150.7
47	47		live	Nautilus	pompilius		New Georgia, Solomon Islands	Papua New Guinea		-8.3	157.5
	88	CNN	live	Nautilus	pompilius		Ninigo Island, Manus Province	Papua New Guinea		-1.3	144.3
	88	CNN	live	Nautilus	pompilius		Alim Island, Manus Province	Papua New Guinea		-2.9	147.1
8	8		live	Nautilus	pompilius		Lingayen Gulf, Luzon	Philippines		16.3	120.2
9	9		live	Nautilus	pompilius		Mariveles, Luzon	Philippines		14.4	120.5
10	10		live	Nautilus	pompilius		Tayabas Bay, Luzon	Philippines		13.6	121.7
11	11		live	Nautilus	pompilius		Camarines Norte and Camarines Sur, Luzon	Philippines		13.8	123.1
12	12		live	Nautilus	pompilius		Lubang Island	Philippines		13.8	120.2
13	13		live	Nautilus	pompilius		Bulacan Bay, Golo Island, Mindoro	Philippines		13.7	120.4
14	14		live	Nautilus	pompilius		Calapan, Mindoro	Philippines		13.4	121.1
15	15		live	Nautilus	pompilius		Cuyo Islands	Philippines		11.1	121
16	16		live	Nautilus	pompilius		Cagayan Island	Philippines		9.6	121.2
17	17		live	Nautilus	pompilius		Paragua Island now = Palawan Island	Philippines		9.4	118.6
18	18		live	Nautilus	pompilius		Balabac Island	Philippines		8	116.9
19	19		live	Nautilus	pompilius		Visayan Islands	Philippines		11.5	123.6
20	20		live	Nautilus	pompilius		Santa Margarita, Samar Island	Philippines		12	124.6
21	21		live	Nautilus	pompilius		Ipilormoc Bay, Leyte Island	Philippines		11	124.6
22	22		live	Nautilus	pompilius		Tacloban, Leyte Island	Philippines		11.2	125.1
23	23		live	Nautilus	pompilius		northwest coast of Bohol Island	Philippines		11.6	124.9
24	24		live	Nautilus	pompilius		Around Bantayan and Cebu	Philippines		11.1	123.8
25	25		live	Nautilus	pompilius		Tañon Strait between Negros and Cebu	Philippines		10.3	123.4
26	26		live	Nautilus	pompilius		off south coast of Siquijor Island	Philippines		9	123.6
27	27		live	Nautilus	pompilius		South of Negros Island	Philippines		8.9	120.9
28	28		live	Nautilus	pompilius		Basilan Island	Philippines		6.6	121.8
	85	CNN 18	live	Nautilus	pompilius		Antique, western Visayas	Philippines		11.4	120
	86	CNN 18	live	Nautilus	pompilius		Mindanao	Philippines		8.5	124.1
60	60		live	Nautilus	pompilius		Amouli, Tutuila Island, American Samoa	U.S. Territory	multiple	-14.3	189.4
	111		live	Nautilus	pompilius		Tonga	Tonga	multiple	-21.1	184.8
48	48		live	Nautilus	pompilius		Tongoa, Espiritu Santo Island, New Hebrides now = Vanuatu	Vanuatu		-16.9	168.5
49	49		live	Nautilus	pompilius		Marakini Bay, Erromanga Island, New Hebrides now = Vanuatu	Vanuatu		-18.8	169.3
50	50		live	Nautilus	pompilius		Aneityum Island, New Hebrides now = Vanuatu	Vanuatu		-20.2	169.8
35	35		live	Allonautilus	scrobiculatus		Halmahera Island, Molucca Islands	Indonesia		0.6	127.3
43	43		live	Allonautilus	scrobiculatus		near Milne Bay, Papua New Guinea	Papua New Guinea		-10.4	150.7
44	44		live	Allonautilus	scrobiculatus		New Ireland, Solomon Islands	Papua New Guinea		-2.7	150.8
46	46		live	Allonautilus	scrobiculatus		New Britain, Solomon Islands	Papua New Guinea		-5.5	150.7
47	47		live	Allonautilus	scrobiculatus		New Georgia, Solomon Islands	Papua New Guinea		-8.3	157.5
	89	CNN 5	live	Allonautilus	scrobiculatus		Manus Island	Papua New Guinea		-2.1	146.6
63	63		live	Nautilus	sp.		Dunk Island, Queensland	Australia		-17.9	146.1
64	64		live	Nautilus	sp.		Fraser Island, Queensland	Australia		-25.3	153.5
71	71		live	Nautilus	sp.		Joseph Bonaparte Gulf btw Cambridge Gulf and Port Darwin, Northern Territory	Australia		-14.4	128.8
	98	CNN 4	live	Nautilus	sp.		Port Lincoln, South Australia	Australia		-34.8	136.1
	101	CNN 3	live	Nautilus	sp.		Iluka, New South Wales	Australia		-29.4	153.4
	147	CNN 25	live	Nautilus	sp.		Port Hedland, Western Australia	Australia		-20.2	118.6
38	38		live	Nautilus	sp.		Banda Island, Molucca Islands	Indonesia		-4.5	129.9
	83	CNN 13	live	Nautilus	sp.		off southern tip of South Korea	South Korea		34.1	126.9
	135	Reyment 1973	live	Nautilus	sp.		Mauritius	Mauritius		-20.3	57.8
29	29		live	Nautilus	sp.		Jolo Island	Philippines		5.9	121
	132	Reyment 1973	live	Nautilus	sp.		Seychelles	Seychelles		-4.6	55.6
61	61		live	Nautilus	stenomphalus		Murray Island, Torres Strait, North Queensland, Australia	Australia		-9.9	144.1
64	64		live	Nautilus	stenomphalus		Fraser Island, Queensland	Australia		-25.3	153.5
	165		live	Nautilus	stenomphalus		Lizard Island, Queensland, Australia	Australia		-14.7	145.5
	115	CNN 3	live	Nautilus	stenomphalus		Panaitan Island, Banten	Indonesia		-6.6	105.2

## Sheet: PCA & CVA on shell measurements
No.	Genus	Species	b (buoyant) or n (not buoyant) or i (in between) according to Reyment (1973)	U (normalized)	Th (normalized)	w (normalized)	Dataset	Age	D (Diameter)	UD (Umbilical Diameter)	b (Last Whorl Breadth)	a (Last Whorl Height)	a' (Back Half-Whorl Height)				No.\PCA Scores	PC 1	PC 2	PC 3	PC 4	PC 5		PCA Loadings	PC 1	PC 2	PC 3	PC 4	PC 5					No.\CVA Scores	Axis 1	Axis 2	Axis 3		CVA Loadings	Axis 1	Axis 2	Axis 3
1	Barroisiceras	minimum (Upper Turo)	n	0.316479	0.107527	0.575994	Yacobucci 2017	Late Cenomanian	102.2	18.4	20.8	50.2	33.8				1	1.8034	-0.0047288	-1.0772	0.27973	-0.079888		D (Diameter)	0.48932	-0.036932	-0.28387	-0.81219	-0.13772					1	-1.5124	1.2261	0.77163		D (Diameter)	1.5735	14.287	-8.2184
2	Neolobites	vibryanus (Ceno)	n	0.206891	0.149726	0.643383	Yacobucci 2017	Late Cenomanian	99.7	11.1	22.3	53.7	35.5				2	1.8211	-0.57709	-0.97281	0.3704	-0.098879		UD (Umbilical Diameter)	0.296	0.92553	-0.14622	0.18492	0.014313					2	-1.306	0.68837	0.72513		UD (Umbilical Diameter)	1.7911	12.39	-0.40945
3	Borissiakoceras	mirabilis (Lower Turo)	n	0.442852	0.120607	0.436541	Yacobucci 2017	Late Cenomanian	22.8	7.1	5.2	9.6	6.6				3	-2.2013	0.54787	-0.14759	0.27255	0.0051109		b (Last Whorl Breadth)	0.44286	0.0096242	0.89348	-0.054419	0.050157					3	-0.29914	0.15979	0.75751		b (Last Whorl Breadth)	8.6512	4.7964	-6.5472
4	Hyphoplites	falcatus (Lower Ceno)	n	0.298095	0.129332	0.572572	Yacobucci 2017	Late Cenomanian	40	9.1	9.7	19.6	11.9				4	-1.3043	0.39371	-0.28316	0.28388	-0.092502		a (Last Whorl Height)	0.48804	-0.26878	-0.17303	0.47806	-0.65658					4	-0.66841	0.41933	0.36109		a (Last Whorl Height)	2.6388	5.6045	-2.3511
5	Flickia	simplex (Upper Albi)	n	0.348803	0.152492	0.498705	Yacobucci 2017	Late Cenomanian	11.7	3	3	5.4	3.5				5	-2.7451	0.41963	-0.022461	0.29471	0.0026004		a' (Back Half-Whorl Height)	0.48852	-0.264	-0.26418	0.27322	0.73974					5	-0.16603	-0.15914	0.72516		a' (Back Half-Whorl Height)	2.0491	3.4861	0.29445
6	Placenticeras	bidorsatum (Lower Camp)	n	0.317315	0.191021	0.491664	Yacobucci 2017	Late Cenomanian	86.5	17.1	22.8	40.7	28				6	1.1076	0.20145	-0.60752	0.22419	-0.017794												6	-0.65228	0.93401	0.64833		d (Max Radius)	0.99972	8.8625	4.6162
7	Forbesiceras	largilliertianum (Ceno)	n	0.0346531	0.16577	0.799577	Yacobucci 2017	Late Cenomanian	100.6	2.6	27	64.4	34.2				7	2.0231	-1.2749	-0.71687	0.48455	-0.57984												7	-2.18	0.47852	-1.5086
8	Tarrantoceras	sellardsi (Upper Ceno)	n	0.487878	0.191071	0.321051	Yacobucci 2017	Late Cenomanian	57.3	20.6	16.4	21.2	15.7				8	-0.44223	1.0334	-0.28507	0.14744	0.048118		Eigenvalue	3.77675	0.768894	0.324236	0.103131	0.0269849					8	-0.19529	1.0762	0.72006		Eigenvalue	0.67005	0.19823	0.033194
9	Placenticeras (Proplacenticeras)	fritschi (Coni)	n	0.203885	0.249231	0.546884	Yacobucci 2017	Late Cenomanian	60.1	7	17.3	31.3	21.4				9	-0.15197	-0.15306	-0.34355	0.30702	0.0010152		% Variance	75.535	15.378	6.4847	2.0626	0.5397					9	-0.28075	0.14454	0.75108		Percent	74.33	21.99	3.682
10	Protacanthoceras	bunburianum (Upper Ceno)	n	0.491954	0.202126	0.30592	Yacobucci 2017	Late Cenomanian	28.4	9.9	8.2	10.7	8.1				10	-1.8925	0.67928	-0.10588	0.23558	0.047098												10	-0.070273	0.29439	0.82971
11	Microdiphasoceras	novimexicanum (Upper Ceno)	n	0.310742	0.183672	0.505586	Yacobucci 2017	Late Cenomanian	17.3	4.2	5	8.4	5.3				11	-2.4313	0.40844	-0.042891	0.29865	-0.012774												11	-0.18504	-0.056225	0.6489
12	Barroisiceras	colnacapi (Lower Coni)	n	0.33182	0.203347	0.464833	Yacobucci 2017	Late Cenomanian	104.8	25.5	30.9	47.7	31.7				12	2.1015	0.55444	-0.56141	0.16451	-0.089143												12	-0.63964	1.5761	0.11136			b = buoyant	I = intermediate	n = not buoyant	n/a = insufficient data
13	Puzosia	planulata	n	0.4854	0.215488	0.299112	Yacobucci 2017	Late Cenomanian	103.1	35.5	30.8	38.9	29.6				13	1.9555	1.4015	-0.52412	0.047555	0.12744												13	-0.018771	2.0785	0.90535		Confusion Matric	predicted b	predicted i	predicted n	n/a	Total
14	Nannometoicoceras	acceleratum (Upper Ceno)	n	0.18807	0.293475	0.518456	Yacobucci 2017	Late Cenomanian	37.1	4.2	12	19.3	13.2				14	-1.3425	0.048761	-0.11148	0.29984	0.012811		PCA Plot of PC3 vs. PC2	orange = not buoyant			gray = intermediate						14	-0.045852	-0.10521	0.71597		given b	47	3	22	0	72
15	Watinoceras	amudariense (Lower Turo)	n	0.486033	0.236492	0.277475	Yacobucci 2017	Late Cenomanian	29.9	12.1	10.3	10.2	7.6				15	-1.8039	0.84365	-0.012735	0.19822	0.037487			blue = buoyant			brown = n/a						15	0.053906	0.42816	0.6479		given i	2	12	0	1	15
16	Zelandites	varuna (Maas)	n	0.216469	0.233781	0.54975	Yacobucci 2017	Late Cenomanian	35.7	6.6	12.4	17.8	10.5				16	-1.4532	0.29267	-0.029181	0.25951	-0.089639												16	-0.26219	0.14661	0.14099		given n	1	28	173	4	206
17	Metoicoceras	whitei (=geslinianum) (Upper Ceno)	n	0.221642	0.257384	0.520975	Yacobucci 2017	Late Cenomanian	78	13.5	27.2	39.9	24.9				17	0.88022	0.055166	-0.18953	0.26467	-0.13787												17	-0.25906	0.68213	-0.15867		given n/a	0	0	1	1	2
18	Budaiceras	hyatti (Lower Ceno)	n	0.308294	0.270925	0.420781	Yacobucci 2017	Late Cenomanian	50.1	11.6	17.6	22.9	15.6				18	-0.65786	0.42066	-0.083314	0.23414	0.00049538												18	0.047997	0.41572	0.47998		Total	50	43	196	6	295
19	Pseudocalycoceras	harpax (Upper Ceno)	n	0.40324	0.272904	0.323856	Yacobucci 2017	Late Cenomanian	90.5	28.5	32.7	35.6	25.9				19	1.4384	1.0843	-0.13303	0.063285	0.068976												19	0.41265	1.5117	0.38726		78.98% classified correctly
20	Eucalycoceras	pentagonum (Upper Ceno)	b	0.14357	0.398826	0.457604	Yacobucci 2017	Late Cenomanian	101.2	8.4	38.4	54	38.8				20	2.355	-0.82638	-0.17253	0.33171	0.13477												20	0.91089	-0.020165	1.003
21	Dunveganoceras	albertense (Upper Ceno)	n	0.309662	0.236847	0.45349	Yacobucci 2017	Late Cenomanian	83.9	25.5	32	36.5	22				21	1.1297	0.9645	-0.0081886	0.11271	-0.18682												21	-0.14892	1.5327	-0.76603
22	Alzadites	westonensis (Upper Ceno)	n	0.376978	0.271697	0.351324	Yacobucci 2017	Late Cenomanian	13.8	4.5	5.3	5.8	4				22	-2.5915	0.50101	0.052763	0.28121	0.018914												22	0.040986	-0.092928	0.70269		CVA Plot of Axis 1 vs. Axis 2	orange = not buoyant			gray = intermediate
23	Sharpeiceras	laticlavium (Lower Ceno)	n	0.281727	0.258756	0.459517	Yacobucci 2017	Late Cenomanian	119.2	32.2	47.4	54.2	32.8				23	3.107	0.86897	0.04545	0.071299	-0.26474												23	0.037908	2.0161	-1.4095			blue = buoyant			brown = n/a
24	Neocardioceras	juddii (Upper Ceno)	n	0.455328	0.287695	0.256977	Yacobucci 2017	Late Cenomanian	35.1	14	14.1	12.4	9.3				24	-1.4596	0.89488	0.069041	0.1906	0.053626												24	0.31476	0.51834	0.60947
25	Schloenbachia	varians (Lower Ceno)	b	0.307538	0.317063	0.3754	Yacobucci 2017	Late Cenomanian	60.5	16	25.6	26.9	18.2				25	0.010056	0.58705	0.11705	0.19623	-0.0001407												25	0.50875	0.65621	0.19405
26	Euhystrichoceras	nicaisei (Lower Ceno)	b	0.384618	0.311113	0.304269	Yacobucci 2017	Late Cenomanian	16.4	5.6	7	6.3	4.5				26	-2.4526	0.55346	0.095106	0.25559	0.02731												26	0.14317	-0.044678	0.65525
27	Pseudaspidoceras	footeanum(Lower Turo)	n	0.366192	0.288295	0.345513	Yacobucci 2017	Late Cenomanian	59.9	21.3	25.8	23.5	15.7				27	-0.078142	1.0472	0.16621	0.12921	-0.019519												27	0.47345	1.0465	-0.019007
28	Paraconlinoceras	leonense (Middle Ceno)	b	0.366036	0.332352	0.301613	Yacobucci 2017	Late Cenomanian	44.2	13.8	19.2	17.4	12.6				28	-0.92741	0.72488	0.14767	0.17451	0.050613												28	0.52013	0.45544	0.45521
29	Conlinoceras	gilberti (Middle Ceno)	b	0.365178	0.349145	0.285677	Yacobucci 2017	Late Cenomanian	120.4	35.9	52.5	48.3	35.9				29	3.2998	1.138	0.2591	-0.014046	0.16412												29	1.6927	1.769	0.20142
30	Tetragonites	epigonus (Camp)	b	0.270115	0.3097	0.420185	Yacobucci 2017	Late Cenomanian	57.6	15.4	26.4	26.5	16.4				30	-0.10679	0.59685	0.23336	0.20012	-0.083964												30	0.44803	0.6666	-0.26239
31	Nigericeras	gignouxi (Upper Ceno)	b	0.30956	0.367274	0.323167	Yacobucci 2017	Late Cenomanian	62.7	16.9	29.6	27.2	19.2				31	0.21505	0.61995	0.27849	0.17569	0.055121												31	0.99026	0.60752	0.25965
32	Thomasites	gongilense (Lower Turo)	b	0.252337	0.365404	0.382259	Yacobucci 2017	Late Cenomanian	107.2	24.4	51.7	50	33.1				32	2.7841	0.42448	0.48841	0.12207	-0.036577												32	1.5137	1.093	-0.65012
33	Desmoceras	latidorsatum (Middle Albi)	b	0.246293	0.384015	0.369692	Yacobucci 2017	Late Cenomanian	65.5	14.1	32	30.9	20.9				33	0.43117	0.33801	0.33917	0.20659	0.015252												33	1.0387	0.41794	0.052079
34	Acanthoceras	rhotomagense (Lower Ceno)	b	0.186949	0.344969	0.468083	Yacobucci 2017	Late Cenomanian	37.7	6.9	18.5	18.8	11.2				34	-1.2009	0.28308	0.2521	0.24105	-0.072869												34	0.32957	0.054694	-0.067669
35	Euomphaloceras	septumseriatum (Upper Ceno)	b	0.295346	0.356673	0.347981	Yacobucci 2017	Late Cenomanian	87.8	26.4	45.4	37.2	24.4				35	1.6759	0.9638	0.60681	0.065559	-0.037948												35	1.4803	1.2358	-0.7269
36	Cunningtoniceras	cunningtoni (Middle Ceno)	n	0.17252	0.277268	0.550212	Yacobucci 2017	Late Cenomanian	135.2	31.2	71	69.8	33.4				36	4.3929	0.54624	1.0205	0.053529	-0.80616												36	0.3708	2.1417	-4.8028
37	Mantelliceras	mantelli (Lower Ceno)	b	0.255747	0.386338	0.357915	Yacobucci 2017	Late Cenomanian	44.6	11	23.5	20.4	13.5				37	-0.74664	0.47507	0.35388	0.21693	0.0023502												37	0.8195	0.23872	0.10982
38	Rubroceras	alatum (Upper Ceno)	b	0.219655	0.362764	0.417581	Yacobucci 2017	Late Cenomanian	63.8	14.5	33.8	30.5	18.6				38	0.35812	0.42457	0.49988	0.18138	-0.10033												38	0.93998	0.51077	-0.6299
39	Calycoceras	naviculare (Upper Ceno)	b	0.324839	0.46035	0.214811	Yacobucci 2017	Late Cenomanian	100.1	30.5	58.9	39.6	30.5				39	2.6085	1.0584	1.027	-0.0013149	0.24798												39	3.2303	1.0813	0.025429
40	Vascoceras	gamai (Upper Ceno)	b	0.264624	0.425851	0.309525	Yacobucci 2017	Late Cenomanian	141	43	91.6	59.6	39				40	5.2145	1.3674	1.9276	-0.14095	-0.023404												40	4.4067	1.8974	-2.389
41	Eutrephoceras	laverdei	b	0.0195319	0.561974	0.418494	Yacobucci 2017	Late Cenomanian	155	3.3	120.3	95	56.7				41	7.042	-2.2017	3.0211	0.29215	-0.26172												41	6.3061	-1.1367	-3.941
42	Fagesia	superstes (Lower Turo)	b	0.291543	0.521109	0.187347	Yacobucci 2017	Late Cenomanian	98.2	34.4	77.6	36.8	27.6				42	2.9629	1.4373	2.0928	-0.10996	0.24032												42	5.1205	1.0255	-1.0809
43	Borissiakoceras	mirabilis (Lower Turo)	n	0.29164	0.0794259	0.287484	Yacobucci 2017	Early Turonian	22.8	7.1	5.2	9.6	6.6				43	-2.2013	0.54787	-0.14759	0.27255	0.0051109												43	-0.29914	0.15979	0.75751
44	Acanthoceras	rhotomagense (Lower Ceno)	b	0.173338	0.319853	0.434003	Yacobucci 2017	Early Turonian	37.7	6.9	18.5	18.8	11.2				44	-1.2009	0.28308	0.2521	0.24105	-0.072869												44	0.32957	0.054694	-0.067669
45	Calycoceras	naviculare (Upper Ceno)	b	0.310963	0.440687	0.205635	Yacobucci 2017	Early Turonian	100.1	30.5	58.9	39.6	30.5				45	2.6085	1.0584	1.027	-0.0013149	0.24798												45	3.2303	1.0813	0.025429
46	Eucalycoceras	pentagonum (Upper Ceno)	n	0.102891	0.285824	0.327947	Yacobucci 2017	Early Turonian	101.2	8.4	38.4	54	38.8				46	2.355	-0.82638	-0.17253	0.33171	0.13477												46	0.91089	-0.020165	1.003
47	Euomphaloceras	septumseriatum (Upper Ceno)	b	0.274981	0.332079	0.323986	Yacobucci 2017	Early Turonian	87.8	26.4	45.4	37.2	24.4				47	1.6759	0.9638	0.60681	0.065559	-0.037948												47	1.4803	1.2358	-0.7269
48	Kamerunoceras	turoniense (Lower Turo)	n	0.361863	0.13181	0.268932	Yacobucci 2017	Early Turonian	179.6	78.4	54.8	60.4	40.8				48	5.6223	3.602	-0.76824	-0.37701	-0.1662												48	-1.0117	5.4313	-1.1593
49	Kamerunoceras	inaequicostatus (Lower Turo)	n	0.224394	0.24497	0.496834	Yacobucci 2017	Early Turonian	64	19	30.5	29.6	15				49	0.19597	0.81474	0.36364	0.13985	-0.29648												49	0.036415	1.0825	-1.4406
50	Mammites	nodosoides (Lower Turo)	n	0.251614	0.258573	0.244317	Yacobucci 2017	Early Turonian	167	39	65	72.8	54.5				50	5.7908	0.51248	-0.13596	0.011399	0.25937												50	1.7313	1.9372	0.75239
51	Metoicoceras	whitei (=geslinianum) (Upper Ceno)	n	0.171988	0.199723	0.404263	Yacobucci 2017	Early Turonian	78	13.5	27.2	39.9	24.9				51	0.88022	0.055166	-0.18953	0.26467	-0.13787												51	-0.25906	0.68213	-0.15867
52	Mitonia	venezolana (Lower Turo)	n	0.365923	0.244867	0.223025	Yacobucci 2017	Early Turonian	27.7	11.4	11.8	9.6	7				52	-1.8509	0.82293	0.11172	0.20449	0.035077												52	0.27155	0.34534	0.54736
53	Nigericeras	gignouxi (Upper Ceno)	b	0.267876	0.317818	0.27965	Yacobucci 2017	Early Turonian	62.7	16.9	29.6	27.2	19.2				53	0.21505	0.61995	0.27849	0.17569	0.055121												53	0.99026	0.60752	0.25965
54	Pseudaspidoceras	footeanum(Lower Turo)	n	0.313591	0.246884	0.295882	Yacobucci 2017	Early Turonian	59.9	21.3	25.8	23.5	15.7				54	-0.078142	1.0472	0.16621	0.12921	-0.019519												54	0.47345	1.0465	-0.019007
55	Pseudocalycoceras	harpax (Upper Ceno)	n	0.305844	0.206988	0.245634	Yacobucci 2017	Early Turonian	90.5	28.5	32.7	35.6	25.9				55	1.4384	1.0843	-0.13303	0.063285	0.068976												55	0.41265	1.5117	0.38726
56	Spathites	coahuilensis (Lower Turo)	n	0.102097	0.205495	0.431341	Yacobucci 2017	Early Turonian	71.4	6.7	24	39.2	24.7				56	0.53193	-0.37568	-0.22479	0.31309	-0.11483												56	-0.29366	0.17824	0.073737
57	Tarrantoceras	sellardsi (Upper Ceno)	n	0.338626	0.132618	0.222835	Yacobucci 2017	Early Turonian	57.3	20.6	16.4	21.2	15.7				57	-0.44223	1.0334	-0.28507	0.14744	0.048118												57	-0.19529	1.0762	0.72006
58	Watinoceras	amudariense (Lower Turo)	n	0.367033	0.178589	0.209538	Yacobucci 2017	Early Turonian	29.9	12.1	10.3	10.2	7.6				58	-1.8039	0.84365	-0.012735	0.19822	0.037487												58	0.053906	0.42816	0.6479
59	Coilopoceras	colleti (Upper Turo)	n	0.114015	0.182223	0.35688	Yacobucci 2017	Early Turonian	70.1	6.8	21.1	37.4	25.8				59	0.43414	-0.36609	-0.37696	0.3298	0.017681												59	-0.16412	0.10797	0.82946
60	Barroisiceras	minimum (Upper Turo)	n	0.189048	0.0642306	0.344068	Yacobucci 2017	Early Turonian	102.2	18.4	20.8	50.2	33.8				60	1.8034	-0.0047288	-1.0772	0.27973	-0.079888												60	-1.5124	1.2261	0.77163
61	Barroisiceras	colnacapi (Lower Coni)	n	0.237205	0.145365	0.332291	Yacobucci 2017	Early Turonian	104.8	25.5	30.9	47.7	31.7				61	2.1015	0.55444	-0.56141	0.16451	-0.089143												61	-0.63964	1.5761	0.11136
62	Benueites	benueensis (Lower Turo)	n	0.292551	0.156383	0.290942	Yacobucci 2017	Early Turonian	14.3	4.5	4.5	6	4.1				62	-2.5961	0.49473	0.0017914	0.28007	0.013269												62	-0.072446	-0.072968	0.71826
63	Cibolaites	molenaari (Lower Turo)	n	0.238453	0.214799	0.384426	Yacobucci 2017	Early Turonian	62.7	16.7	24.4	28.3	17.3				63	0.025755	0.62894	0.034028	0.17641	-0.12018												63	-0.029311	0.84516	-0.30697
64	Eotissotia	simplex (Lower Turo)	n	0.0789055	0.137963	0.446405	Yacobucci 2017	Early Turonian	59.1	4.2	15.9	34.3	21.5				64	-0.17444	-0.38693	-0.4129	0.38183	-0.10864												64	-0.67157	0.089625	0.42473
65	Pseudotissotia	nigeriensis (Lower Turo)	n	0.127842	0.25069	0.370237	Yacobucci 2017	Early Turonian	68	7.7	25.2	36.1	24.3				65	0.4348	-0.24854	-0.10423	0.3067	-0.005357												65	0.24498	0.11275	0.46717
66	Thomasites	gongilense (Lower Turo)	b	0.224666	0.325334	0.340341	Yacobucci 2017	Early Turonian	107.2	24.4	51.7	50	33.1				66	2.7841	0.42448	0.48841	0.12207	-0.036577												66	1.5137	1.093	-0.65012
67	Wrightoceras	wallsi (Lower Turo)	b	0.17144	0.321054	0.454235	Yacobucci 2017	Early Turonian	47.8	8.9	24	24.4	14.1				67	-0.59725	0.25786	0.32394	0.23702	-0.12375												67	0.41646	0.21351	-0.41923
68	Fagesia	superstes (Lower Turo)	b	0.335658	0.59996	0.215696	Yacobucci 2017	Early Turonian	98.2	34.4	77.6	36.8	27.6				68	2.9629	1.4373	2.0928	-0.10996	0.24032												68	5.1205	1.0255	-1.0809
69	Neoptychites	cephalotus (Lower Turo)	b	0.0727581	0.325947	0.242866	Yacobucci 2017	Early Turonian	180	9.2	68	95.2	76				69	6.9268	-2.2981	-0.46719	0.41407	0.68274												69	2.9319	-0.57045	3.3846
70	Neoptychites	andinus (Lower Turo)	n	0.12867	0.119737	0.377199	Yacobucci 2017	Early Turonian	38.2	4.4	9.6	20.7	13.8				70	-1.3229	0.024648	-0.27786	0.33706	-0.013754												70	-0.38295	-0.00096943	0.78673
71	Paramammites	polymorphum (Lower Turo)	n	0.362242	0.255321	0.250657	Yacobucci 2017	Early Turonian	68	28.8	30.6	22.8	15.9				71	0.30908	1.5453	0.28143	0.012044	0.0097023												71	0.74061	1.4993	-0.18624
72	Vascoceras	gamai (Upper Ceno)	b	0.277333	0.446304	0.324391	Yacobucci 2017	Early Turonian	141	43	91.6	59.6	39				72	5.2145	1.3674	1.9276	-0.14095	-0.023404												72	4.4067	1.8974	-2.389
73	Desmoceras	latidorsatum (Middle Albi)	b	0.218752	0.341073	0.328352	Yacobucci 2017	Early Turonian	65.5	14.1	32	30.9	20.9				73	0.43117	0.33801	0.33917	0.20659	0.015252												73	1.0387	0.41794	0.052079
74	Puzosia	planulata	n	0.335044	0.148739	0.20646	Yacobucci 2017	Early Turonian	103.1	35.5	30.8	38.9	29.6				74	1.9555	1.4015	-0.52412	0.047555	0.12744												74	-0.018771	2.0785	0.90535
75	Tragodesmoceras	clypealoides (Upper Turo)	n	0.19786	0.0913058	0.376262	Yacobucci 2017	Early Turonian	76.2	15.3	18	37.1	23.7				75	0.52231	0.24086	-0.63115	0.25574	-0.12604												75	-1.0985	0.94644	0.28309
76	Lewesiceras	mantelli (Upper Turo)	b	0.260041	0.311814	0.358709	Yacobucci 2017	Early Turonian	48.7	14.2	24.5	21.7	13.6				76	-0.55501	0.66143	0.3257	0.1996	-0.049985												76	0.63783	0.53128	-0.14384
77	Protengonoceras	gabbi (Middle Albi)	n	0.0978063	0.128531	0.259614	Yacobucci 2017	Early Turonian	64.9	4.7	15.5	34.3	26.7				77	0.11957	-0.47549	-0.60166	0.37574	0.19146												77	-0.05594	-0.13182	1.8929
78	Placenticeras	bidorsatum (Lower Camp)	n	0.207319	0.124804	0.321231	Yacobucci 2017	Early Turonian	86.5	17.1	22.8	40.7	28				78	1.1076	0.20145	-0.60752	0.22419	-0.017794												78	-0.65228	0.93401	0.64833
79	Proplacenticeras	fritschi (Coni)	n	0.132803	0.16234	0.35622	Yacobucci 2017	Early Turonian	60.1	7	17.3	31.3	21.4				79	-0.15197	-0.15306	-0.34355	0.30702	0.0010152												79	-0.28075	0.14454	0.75108
80	Eutrephoceras	laverdei	b	0.0238536	0.686319	0.511092	Yacobucci 2017	Early Turonian	155	3.3	120.3	95	56.7				80	7.042	-2.2017	3.0211	0.29215	-0.26172												80	6.3061	-1.1367	-3.941
81	Sphenodiscus	lobatus	n	0.0958877	0.361068	0.543045	Reyment 1973		268.3	8.5	70.8	145.3	114.8				81	11.203	-4.067	-2.3783	0.62536	0.87687												81	0.99139	-0.35473	5.7281
82	'Morrisites' = Morrisiceras	sphaera	b	0.136103	0.459694	0.404203	Reyment 1973		100	13.4	61	53.4	33.6				82	2.8127	-0.35576	1.1138	0.21618	-0.088503												82	2.5638	0.15428	-1.2745
83	Libycoceras	ismaeli	n	0.150736	0.298247	0.551017	Reyment 1973		100.2	6.8	28	53.6	39.2				83	2.037	-0.94019	-0.70837	0.36561	0.14574												83	-0.065153	0.025631	1.5749
84	Phlycticeras	pustulatum	b	0.158845	0.504126	0.337029	Reyment 1973		21.6	3.3	13.9	11.1	7.5				84	-1.9893	0.259	0.33194	0.28319	0.031616												84	0.6926	-0.30153	0.47201
85	Hoplitoides	gibbosulus	n	0.16825	0.274709	0.55704	Reyment 1973		112.9	14.8	40.9	61.6	37.5				85	2.878	-0.50063	-0.24649	0.31718	-0.26319												85	-0.33319	0.86577	-0.79271
86	Placenticeras(Proplacenticeras)	fritschi	n	0.192153	0.218968	0.588879	Reyment 1973		60.7	7.1	16.9	32.3	21.1				86	-0.13652	-0.15601	-0.37404	0.3163	-0.05865												86	-0.50468	0.22382	0.52014
87	Neolobites	vibrayeanus	i	0.206891	0.149726	0.643383	Reyment 1973		99.7	11.1	22.3	53.7	35.5				87	1.8211	-0.57709	-0.97281	0.3704	-0.098879												87	-1.306	0.68837	0.72513
88	Engonoceras	serpenticum	n	0.208855	0.172963	0.618182	Reyment 1973		65.3	5.3	13.7	34.3	25.3				88	0.032665	-0.40606	-0.67625	0.34818	0.098038												88	-0.52477	0.021308	1.5033
89	Metoicoceras	swallovi	b	0.221642	0.257384	0.520975	Reyment 1973		78	13.5	27.2	39.9	24.9				89	0.88022	0.055166	-0.18953	0.26467	-0.13787												89	-0.25906	0.68213	-0.15867
90	Frechiella	subcarinata	b	0.226516	0.304318	0.469166	Reyment 1973		124.3	21	46.7	62.7	41.3				90	3.508	-0.19918	-0.18854	0.23552	-0.088904												90	0.35001	1.0947	-0.23316
91	Kamerunoceras	inaequicostatus	n/a	0.243325	0.211949	0.544726	Reyment 1973		65.2	20.2	27.4	30	14.8				91	0.15892	0.88959	0.17624	0.14458	-0.3367												91	-0.42533	1.2725	-1.455
92	Knemiceras	syriacum	n	0.248035	0.330262	0.421703	Reyment 1973		48.8	8.8	19	23.7	16.3				92	-0.64712	0.20923	0.0078309	0.26035	0.020378												92	0.29448	0.16399	0.52911
93	Cadoceras	sublaeve	b	0.249035	0.571693	0.179272	Reyment 1973		64.7	17.3	50.3	26.6	20.7				93	0.84437	0.63224	1.3369	0.085643	0.22565												93	3.4611	0.10234	-0.041761
94	Pachyceras	lalandeanum	b	0.25302	0.359592	0.387388	Reyment 1973		88	17.4	38	42	29				94	1.6147	0.18634	0.15441	0.20271	0.035612												94	0.97745	0.65631	0.17754
95	Emileia	brocchii	i	0.320528	0.477748	0.201724	Reyment 1973		138.7	38.3	78.7	55.7	44.3				95	4.85	0.99292	1.2269	-0.093261	0.4182												95	4.4347	1.3283	0.27792
96	Meekoceras	gracilitatis	n	0.283391	0.202644	0.513965	Reyment 1973		72.9	10.9	18.3	36.3	25.9				96	0.45917	-0.083937	-0.5834	0.30103	0.050106												96	-0.45242	0.43833	1.1046
97	Stantonoceras = Placenticeras	guadaloupae	b	0.301134	0.290681	0.408184	Reyment 1973		149.4	34.8	55.8	67.8	46.2				97	4.7335	0.50809	-0.20813	0.063264	-0.032236												97	0.56501	1.9887	-0.32314
98	Nigericeras	gignouxi	i	0.30956	0.367274	0.323167	Reyment 1973		62.7	16.9	29.6	27.2	19.2				98	0.21505	0.61995	0.27849	0.17569	0.055121												98	0.99026	0.60752	0.25965
99	Placenticeras	bidorsatum	i	0.317315	0.191021	0.491664	Reyment 1973		86.5	17.1	22.8	40.7	28				99	1.1076	0.20145	-0.60752	0.22419	-0.017794												99	-0.65228	0.93401	0.64833
100	Buchiceras	bilobatum	b	0.324935	0.362583	0.312482	Reyment 1973		54.1	11.5	20.9	24.1	18.5				100	-0.3645	0.32892	-0.014395	0.22946	0.12997												100	0.61479	0.24521	0.96955
101	Kamerunoceras	eschii	i	0.33611	0.311385	0.352505	Reyment 1973		47.5	14.5	20.6	19.9	13.5				101	-0.72295	0.71025	0.14386	0.19235	0.0047094												101	0.43399	0.55562	0.25855
102	Brasilia	bradfordensis	i	0.348241	0.130817	0.520942	Reyment 1973		139.7	30.1	31.3	65	44				102	3.6818	0.28424	-1.3134	0.1768	-0.10434												102	-1.7598	2.1037	0.53195
103	Pseudaspidoceras	footeanum	i	0.366192	0.288295	0.345513	Reyment 1973		59.9	21.3	25.8	23.5	15.7				103	-0.078142	1.0472	0.16621	0.12921	-0.019519												103	0.47345	1.0465	-0.019007
104	Cardioceras	cordatum	i	0.367668	0.269039	0.363293	Reyment 1973		57.3	18	21.7	23.5	16.1				104	-0.27637	0.81974	-0.0062645	0.16783	-0.00017931												104	0.20905	0.8457	0.28391
105	Normannites	orbignyi	b	0.422848	0.381882	0.195269	Reyment 1973		67.3	26.1	33.9	22.9	18.1				105	0.42265	1.3185	0.44184	0.034896	0.15264												105	1.5052	1.107	0.344
106	Amaltheus	margaritatus	i	0.423831	0.0717835	0.504386	Reyment 1973		208.8	54.4	38.8	92.8	63.6				106	6.9354	0.96572	-2.4337	0.094975	-0.15192												106	-3.371	4.184	0.82529
107	Kamerunoceras	turoniense	n/a	0.454036	0.148488	0.397476	Reyment 1973		197.2	83.6	56	68.8	44.4				107	6.3909	3.7202	-1.0633	-0.40455	-0.31762												107	-1.8907	6.0264	-1.7075
108	Ovaticeras	ovatum	n	0.454929	0.126929	0.418142	Reyment 1973		93.4	30.8	22	36.8	25.4				108	1.257	1.2203	-0.75299	0.083198	-0.048257												108	-1.0813	1.9995	0.42147
109	Agassiceras	scipionianum	i	0.459096	0.174434	0.36647	Reyment 1973		52.9	19.5	15.1	20.1	14				109	-0.66155	1.019	-0.25897	0.16921	-0.0041473												109	-0.32401	1.0538	0.51587
110	Eoderoceras	bispinigerum	n	0.471578	0.185662	0.34276	Reyment 1973		55.5	26	18.4	17.9	11.9				110	-0.54788	1.5298	-0.10324	0.076377	-0.045686												110	-0.22107	1.5096	0.058501
111	Proplanulites	koenigi	i	0.509119	0.219862	0.271019	Reyment 1973		69.9	20.1	18.8	27.6	22.5				111	0.24343	0.73909	-0.46733	0.17431	0.18813												111	0.044515	0.93364	1.4722
112	Tulites	tula	b	0.511049	0.454037	0.034914	Reyment 1973		102	39.8	51	31.6	30.4				112	2.3955	1.7941	0.57356	-0.11718	0.52074												112	3.104	1.6172	1.4855
113	Reineckeites	duplex	i	0.522367	0.156767	0.320866	Reyment 1973		66.4	32.1	19.3	20.3	14.1				113	-0.086116	1.8378	-0.27938	0.01965	-0.032596												113	-0.46087	1.976	0.13964
114	Echioceras	raricostatum	i	0.585715	0.19649	0.217795	Reyment 1973		32.2	17.2	10.5	8.8	6.8				114	-1.7304	1.219	-0.042371	0.15557	0.037183												114	-0.011564	0.81008	0.60541
115	Saxoceras	costatum	i	0.615113	0.14644	0.238446	Reyment 1973		44.4	23.8	12.1	11.9	9.1				115	-1.1979	1.5463	-0.20595	0.09472	0.027735												115	-0.2872	1.3294	0.56226
116	Arieticeras	algovianum	i	0.679772	0.0849731	0.235255	Reyment 1973		70.7	31.6	14	22	17.9				116	0.026067	1.6866	-0.69317	0.06511	0.10669												116	-0.72491	1.931	1.1632
117	Paltechioceras	elicitum	n	0.847482	0.0339354	0.118583	Reyment 1973		158.4	111.2	26.8	25.2	22				117	3.5276	6.7427	-1.6716	-0.75795	0.019305												117	-2.7444	7.9632	0.095138
118	Peronoceras	fibulatum	n	0.857055	0.10359	0.0393558	Reyment 1973		74.3	44.6	16	15.3	14.7				118	0.08624	2.7205	-0.6141	-0.10871	0.16466												118	-0.52976	2.7798	1.1085
119	Kammerkarites	haploptychus	n	0.660399	0.0387887	0.300812	Ritterbush & Bottjer 2012		122.9	0.572823	21.5	30.5	22				119	0.69584	-0.64395	-0.56226	-1.2452	-0.17067												119	-3.0351	-0.79246	-2.1944
120	Pleuroacanthites	mulleri	n	0.690648	0.0485403	0.260811	Ritterbush & Bottjer 2012		120.9	0.507031	21.4	33.5	26.1				120	0.91636	-0.78303	-0.67165	-1.0234	-0.020934												120	-2.4653	-0.8326	-1.1283
121	Alsatites	proaries	n	0.818207	0.061074	0.120719	Ritterbush & Bottjer 2012		162.9	0.736034	32.1	23.1	19.9				121	1.2419	-0.50801	-0.19945	-2.4486	-0.1474												121	-3.6987	-1.4253	-4.2004
122	Sageceras	walteri	n	0.109341	0.0691858	0.821473	Ritterbush & Bottjer 2012		79.9	0.068836	14.8	47.5	26.9				122	0.58757	-1.0062	-0.84631	0.33712	-0.35739												122	-2.1819	0.094604	-0.47813
123	Gymnites	sp. Indet.*	n	0.5623	0.069295	0.368405	Ritterbush & Bottjer 2012		37.7	0.419098	7.3	12.8	9.1				123	-1.8888	-0.014369	-0.17242	-0.020757	-0.018316												123	-0.76845	-0.45896	0.20882
124	Sageceras	cf. S. walteri*	n	0.100599	0.0735545	0.825846	Ritterbush & Bottjer 2012		44.1	0.0634921	8.3	26.4	14.9				124	-1.1632	-0.38227	-0.43016	0.32918	-0.19085												124	-1.2141	-0.12503	0.086018
125	Psiloceras	pacificum	n	0.803968	0.0767064	0.119325	Ritterbush & Bottjer 2012		119.7	0.526316	23	29.9	26.8				125	0.87075	-0.7397	-0.55662	-1.0831	0.16735												125	-1.7593	-1.075	-0.45961
126	Eolytoceras	praecoursor	n	0.483045	0.0814371	0.435518	Ritterbush & Bottjer 2012		73.8	0.539295	17.3	21.5	12.5				126	-0.73829	-0.24769	-0.091336	-0.56639	-0.24445												126	-1.7927	-0.51832	-1.7842
127	Psiloceras	polymorphum	n	0.660113	0.0860257	0.253862	Ritterbush & Bottjer 2012		89.1	0.5578	19.2	22.4	17				127	-0.26546	-0.37501	-0.22194	-0.79642	-0.052363												127	-1.6514	-0.78519	-1.1946
128	Psiloceras	polymorphum	n	0.660113	0.0860257	0.253862	Ritterbush & Bottjer 2012		89.1	0.5578	19.2	22.4	17				128	-0.26546	-0.37501	-0.22194	-0.79642	-0.052363												128	-1.6514	-0.78519	-1.1946
129	Psiloceras	polymorphum	n	0.672231	0.0869933	0.240776	Ritterbush & Bottjer 2012		63.1	0.491284	13	17.9	14.2				129	-1.0323	-0.22466	-0.23664	-0.36625	0.025335												129	-1.0367	-0.6557	-0.12998
130	Transipsiloceras	transiens	n	0.578601	0.0898608	0.331538	Ritterbush & Bottjer 2012		118	0.555932	27.1	31.2	21.2				130	0.7627	-0.62927	-0.21266	-1.15	-0.21082												130	-2.3836	-0.81667	-2.5316
131	Pseudaetomoceras	doetzkirchneri	n	0.563499	0.0952295	0.341272	Ritterbush & Bottjer 2012		32.5	0.464615	7.2	10.2	7.2				131	-2.1133	0.075828	-0.068414	-0.015	-0.018778												131	-0.60905	-0.47385	0.15111
132	Tropigymnites	cf. T. planorbis*	n	0.620829	0.0975079	0.281663	Ritterbush & Bottjer 2012		62.5	0.2992	11.8	23.9	19.9				132	-0.67477	-0.45612	-0.47995	-0.055993	0.15299												132	-0.64868	-0.61439	1.0632
133	Platycuccoceras	bonavistae	n	0.546248	0.100223	0.353529	Ritterbush & Bottjer 2012		57.1	0.395797	12.3	20	14.5				133	-1.065	-0.26371	-0.2523	-0.16275	-0.013677												133	-0.93772	-0.53385	0.0078387
134	Psiloceras	polymorphum	n	0.595636	0.101086	0.303278	Ritterbush & Bottjer 2012		67.7	0.471196	15.1	20.6	15.2				134	-0.79686	-0.29331	-0.21016	-0.38238	-0.025574												134	-1.1236	-0.63005	-0.42739
135	Discamphiceras	silberlingi	n	0.586512	0.103512	0.309976	Ritterbush & Bottjer 2012		129.2	0.401703	27.6	43.9	33.4				135	1.7836	-1.1174	-0.67107	-0.78385	0.028481												135	-1.8675	-0.82643	-0.64171
136	Constrigymnites	robertsi	n	0.782024	0.103793	0.114183	Ritterbush & Bottjer 2012		66.5	0.457143	13.5	18.9	17.2				136	-0.82141	-0.31189	-0.31349	-0.35025	0.16255												136	-0.70286	-0.77494	0.55329
137	Discamphiceras	aff reissi*	n	0.316726	0.104028	0.579246	Ritterbush & Bottjer 2012		33.4	0.221557	7.2	16	10				137	-1.829	-0.092384	-0.19275	0.18408	-0.066283												137	-0.6887	-0.33845	0.30308
138	Balatonites	hexatubercalatus	n	0.42239	0.106876	0.470734	Ritterbush & Bottjer 2012		13.4	0.432836	3.4	4.8	2.8				138	-2.8109	0.27235	0.033664	0.18773	-0.026466												138	-0.31133	-0.3861	0.39633
139	Platycuccoceras	praebalatonensis	n	0.518876	0.110569	0.370555	Ritterbush & Bottjer 2012		60.7	0.357496	13.3	22.6	16.4				139	-0.83878	-0.35171	-0.29534	-0.13462	-0.0042724												139	-0.91491	-0.53143	0.10467
140	Oxylongbardites	actus	n	0.145839	0.113579	0.740582	Ritterbush & Bottjer 2012		17.9	0.0893855	3.8	10.2	6.1				140	-2.4588	0.089019	-0.10435	0.30188	-0.040798												140	-0.40946	-0.32543	0.57806
141	Platycuccoceras	tozeri	n	0.50185	0.117689	0.380462	Ritterbush & Bottjer 2012		48.7	0.453799	12.2	16	10.6				141	-1.4549	-0.10358	-0.064374	-0.16746	-0.073436												141	-0.84621	-0.51046	-0.38501
142	Psiloceras	polymorphum	n	0.49691	0.118654	0.384436	Ritterbush & Bottjer 2012		55	0.447273	13.8	18.3	12.1				142	-1.1993	-0.17792	-0.085637	-0.22028	-0.086335												142	-0.94698	-0.52352	-0.52753
143	Psiloceras	polymorphum	n	0.73702	0.121399	0.141581	Ritterbush & Bottjer 2012		63.6	0.523585	14.6	16.2	14.1				143	-1.0339	-0.19391	-0.13643	-0.43136	0.08586												143	-0.74793	-0.7694	-0.035633
144	Nevadaphyllites	compressus	n	0.46721	0.124189	0.408601	Ritterbush & Bottjer 2012		39	0.310256	8.8	15.7	11.2				144	-1.6661	-0.11338	-0.17692	0.070552	0.0026604												144	-0.56158	-0.45832	0.41835
145	Euphyllites	aff occidentalis*	n	0.538691	0.126964	0.334345	Ritterbush & Bottjer 2012		55.2	0.442029	13.7	18	12.8				145	-1.1791	-0.18977	-0.10506	-0.21681	-0.032618												145	-0.81075	-0.57178	-0.26686
146	Tropigymnites	sp.*	n	0.433432	0.129534	0.437034	Ritterbush & Bottjer 2012		61.6	0.37013	15.7	23.6	15.2				146	-0.78389	-0.33935	-0.15768	-0.16322	-0.11278												146	-1.0192	-0.47569	-0.54419
147	Psiloceras	polymorphum	n	0.799031	0.129778	0.0711901	Ritterbush & Bottjer 2012		75.2	0.478723	16.6	20.2	19				147	-0.50802	-0.37783	-0.27088	-0.48337	0.20104												147	-0.61865	-0.89157	0.46605
148	Kammerkarites	rectiradiatus	n	0.561652	0.130125	0.308224	Ritterbush & Bottjer 2012		130.9	0.386555	30.5	45.6	34.7				148	1.9846	-1.1732	-0.57538	-0.75618	0.047524												148	-1.5642	-0.87027	-0.61448
149	Psiloceras	polymorphum	n	0.675426	0.130837	0.193737	Ritterbush & Bottjer 2012		84.2	0.532067	20.8	21.7	17.7				149	-0.28245	-0.37572	-0.10534	-0.69233	0.041361												149	-1.0232	-0.8709	-0.71598
150	Franziceras	aff ruidum*	n	0.649203	0.132511	0.218286	Ritterbush & Bottjer 2012		78.6	0.569975	20.5	19	14.8				150	-0.5617	-0.26149	0.0144	-0.70242	-0.016578												150	-1.0397	-0.83723	-1.0629
151	Chiratites	retrospinosus	n	0.285785	0.13314	0.581076	Ritterbush & Bottjer 2012		122.8	0.171824	27.4	61.3	40.4				151	2.458	-1.5491	-0.95561	-0.0022205	-0.1657												151	-1.8994	-0.27286	-0.20415
152	Psiloceras	polymorphum	n	0.691215	0.134065	0.17472	Ritterbush & Bottjer 2012		49.5	0.428283	11.2	15.2	13.1				152	-1.3904	-0.1495	-0.17164	-0.14733	0.10596												152	-0.45922	-0.6548	0.53343
153	Platycuccoceras	favretense	n	0.649481	0.13425	0.216269	Ritterbush & Bottjer 2012		63.7	0.452119	15.1	19.2	15.7				153	-0.8713	-0.28002	-0.17502	-0.3174	0.073707												153	-0.68707	-0.71105	0.0921
154	Psiloceras	polymorphum	n	0.633772	0.134616	0.231612	Ritterbush & Bottjer 2012		43.5	0.48046	10.7	12.6	10				154	-1.6857	-0.031402	-0.056028	-0.1493	0.0328												154	-0.52246	-0.59996	0.13487
155	Gymnites	tozeri	n	0.350482	0.137036	0.512483	Ritterbush & Bottjer 2012		73	0.272603	18.3	32.6	20.5				155	-0.090085	-0.61247	-0.31622	-0.067421	-0.15804												155	-1.2129	-0.38096	-0.54461
156	Kammerkarites	frigga	n	0.632091	0.14038	0.22753	Ritterbush & Bottjer 2012		34.3	0.41691	8.1	11	9				156	-1.9691	0.019552	-0.082282	0.0033495	0.058754												156	-0.35022	-0.54862	0.52386
157	Angulaticeras	dumitricai	n	0.348413	0.143474	0.508113	Ritterbush & Bottjer 2012		50	0.304	13.5	21.7	13.1				157	-1.1438	-0.25729	-0.11575	0.0097496	-0.13341												157	-0.85161	-0.38667	-0.38394
158	Psiloceras	polymorphum	n	0.615235	0.14551	0.239254	Ritterbush & Bottjer 2012		44.7	0.422819	10.9	14.3	11.5				158	-1.5559	-0.095962	-0.10451	-0.097401	0.058083												158	-0.44811	-0.59972	0.35171
159	Psiloceras	polymorphum	n	0.538671	0.149657	0.311671	Ritterbush & Bottjer 2012		48.7	0.49692	13.8	14.4	10.1				159	-1.4767	-0.063634	0.047545	-0.22725	-0.039575												159	-0.61414	-0.59633	-0.41047
160	Psiloceras	polymorphum	n	0.665818	0.152358	0.181824	Ritterbush & Bottjer 2012		67.7	0.511078	17.7	18.1	15				160	-0.80517	-0.24627	-0.042451	-0.46329	0.063746												160	-0.64307	-0.79734	-0.28179
161	Balatonites	shoshonensis	n	0.618677	0.153319	0.228004	Ritterbush & Bottjer 2012		62.8	0.396497	15.2	20.8	17.1				161	-0.78	-0.33802	-0.20885	-0.22175	0.10443												161	-0.5211	-0.70008	0.38895
162	Kammerkarites	diploptychoides	n	0.644246	0.155108	0.200647	Ritterbush & Bottjer 2012		124.1	0.439162	31	38	31.6				162	1.5651	-0.97679	-0.35039	-0.87976	0.16832												162	-1.005	-1.0858	-0.39683
163	Psiloceras	polymorphum	n	0.609397	0.158412	0.23219	Ritterbush & Bottjer 2012		45.7	0.413567	11.5	14.8	12				163	-1.4919	-0.11611	-0.096445	-0.097336	0.068284												163	-0.39108	-0.61553	0.38473
164	Bulogites	mojsvari	n	0.3743	0.158975	0.466725	Ritterbush & Bottjer 2012		83.8	0.26969	21.7	36.7	24.5				164	0.42848	-0.77366	-0.35084	-0.12299	-0.095236												164	-1.0652	-0.47749	-0.36541
165	Ussurites	cf. U. arthaberi	n	0.345173	0.159079	0.495748	Ritterbush & Bottjer 2012		83.2	0.307692	23.9	35.9	21.7				165	0.34194	-0.69466	-0.15877	-0.20201	-0.23035												165	-1.2373	-0.42361	-1.2387
166	Angulaticeras	dumitricai	n	0.299426	0.159103	0.541471	Ritterbush & Bottjer 2012		67.4	0.405045	24.5	27.1	13				166	-0.46217	-0.3427	0.27969	-0.2796	-0.37729												166	-1.1117	-0.39456	-2.2967
167	Psiloceras	polymorphum	n	0.76415	0.159342	0.0765084	Ritterbush & Bottjer 2012		56	0.475	13.6	15.2	14.2				167	-1.1905	-0.17602	-0.12064	-0.2788	0.15626												167	-0.34051	-0.7781	0.50593
168	Mullerites	pleuroacanthitoides	n	0.607645	0.160073	0.232282	Ritterbush & Bottjer 2012		98	0.532653	28	25.9	19.9				168	0.30722	-0.49945	0.077956	-0.86791	-0.011848												168	-0.96593	-0.96636	-1.4209
169	Psiloceras	polymorphum	n	0.65343	0.16116	0.185411	Ritterbush & Bottjer 2012		42	0.466667	10.9	12.2	10.2				169	-1.7043	-0.028668	-0.033654	-0.12191	0.06671												169	-0.34663	-0.62896	0.31065
170	Anagaudryceras	seymouriense	n	0.577032	0.161241	0.261727	Ritterbush & Bottjer 2012		31.1	0.536977	9.2	8.3	6.1				170	-2.1763	0.13739	0.092122	-0.065471	-0.0042688												170	-0.34179	-0.54649	0.016083
171	Discamphiceras	antiquum	n	0.456427	0.161352	0.382221	Ritterbush & Bottjer 2012		92.6	0.309935	23.5	37.1	26.8				171	0.70465	-0.83638	-0.38091	-0.26705	0.0038861												171	-0.94932	-0.63537	-0.1322
172	Silberlingia	clarkei	n	0.301527	0.166723	0.53175	Ritterbush & Bottjer 2012		34	0.273529	10.1	15.6	9.1				172	-1.7909	-0.061897	-0.019188	0.12988	-0.10082												172	-0.53504	-0.37372	-0.078604
173	Psiloceras	polymorphum	n	0.668978	0.169362	0.16166	Ritterbush & Bottjer 2012		41.5	0.448193	10.7	12.3	10.6				173	-1.6978	-0.040003	-0.049984	-0.098093	0.089161												173	-0.27741	-0.63869	0.45923
174	Alanites	costatus	n	0.119633	0.170622	0.709744	Ritterbush & Bottjer 2012		77.7	0.120978	24.8	46	22.3				174	0.59217	-0.86963	-0.17776	0.20916	-0.5485												174	-1.6922	0.044836	-2.0777
175	Angulaticeras	dumitricai	n	0.425763	0.171517	0.402719	Ritterbush & Bottjer 2012		67.3	0.322437	18.5	27	18.6				175	-0.39717	-0.47478	-0.16257	-0.13306	-0.042939												175	-0.71132	-0.55096	-0.21994
176	Angulaticeras	dumitricai	n	0.425763	0.171517	0.402719	Ritterbush & Bottjer 2012		67.3	0.322437	18.5	27	18.6				176	-0.39717	-0.47478	-0.16257	-0.13306	-0.042939												176	-0.71132	-0.55096	-0.21994
177	Gymnotoceras	ginsbergi	n	0.221536	0.174781	0.603683	Ritterbush & Bottjer 2012		69	0.165217	19	36	21.6				177	0.010998	-0.69122	-0.30369	0.1393	-0.19975												177	-1.0434	-0.26928	-0.4506
178	Psiloceras	polymorphum	n	0.562825	0.174883	0.262292	Ritterbush & Bottjer 2012		42.5	0.404706	11.5	14.2	11.1				178	-1.5902	-0.084225	-0.044671	-0.060914	0.047326												178	-0.33125	-0.59123	0.31046
179	Nevadites	humboltensis	n	0.400663	0.174922	0.424415	Ritterbush & Bottjer 2012		51.5	0.316505	14.6	21.1	14.1				179	-1.0691	-0.26987	-0.085518	-0.021525	-0.05121												179	-0.57047	-0.49183	-0.092291
180	Metadagnoceras	youngi	n	0.231191	0.176154	0.592655	Ritterbush & Bottjer 2012		37.4	0.171123	10.3	19.3	11.7				180	-1.5305	-0.18659	-0.12918	0.21059	-0.090887												180	-0.5631	-0.33694	0.14938
181	Schlotheimia	angulata	n	0.638683	0.176282	0.185035	Ritterbush & Bottjer 2012		40.1	0.399002	10.2	13	11.1				181	-1.6914	-0.064007	-0.082953	-0.034277	0.097874												181	-0.23132	-0.61571	0.6182
182	Eutomoceras	dunni	n	0.41792	0.177314	0.404766	Ritterbush & Bottjer 2012		80.7	0.208178	18.7	36.1	27.8				182	0.42356	-0.84014	-0.55294	0.016712	0.13559												182	-0.559	-0.59697	1.044
183	Psiloceras	polymorphum	n	0.712121	0.177447	0.110432	Ritterbush & Bottjer 2012		37.2	0.435484	9.4	11	10				183	-1.853	-0.0036044	-0.058562	-0.044382	0.11355												183	-0.17831	-0.63299	0.66959
184	Silberlingia	raecursor	n	0.354639	0.178847	0.466515	Ritterbush & Bottjer 2012		74.3	0.254374	20.3	33.2	22.2				184	0.067065	-0.66097	-0.26329	-0.048648	-0.073946												184	-0.80796	-0.48024	-0.19822
185	Alsatites	gr proaries*	n	0.534931	0.178962	0.286107	Ritterbush & Bottjer 2012		62.8	0.536624	20.5	17.1	12				185	-0.94945	-0.15558	0.2228	-0.45551	-0.05772												185	-0.5404	-0.74068	-1.0218
186	Caloceras	crassicostatum	n	0.615859	0.179696	0.204445	Ritterbush & Bottjer 2012		50.2	0.543825	15.3	12.8	10.1				186	-1.46	-0.03708	0.13106	-0.30989	0.019221												186	-0.38008	-0.71071	-0.33745
187	Anagymnites	sp. indet.	n	0.582649	0.18021	0.23714	Ritterbush & Bottjer 2012		24.3	0.345679	6.1	8.7	7.2				187	-2.3004	0.099547	-0.045235	0.1348	0.06616												187	-0.15262	-0.50451	0.7508
188	Franziceras	ruidum	n	0.621407	0.187843	0.190751	Ritterbush & Bottjer 2012		78.2	0.470588	22.5	22.7	18.7				188	-0.25289	-0.41002	0.0022813	-0.51025	0.09444												188	-0.43111	-0.88541	-0.30339
189	Paradasyceras	bonifaciformis	n	0.352121	0.188853	0.459026	Ritterbush & Bottjer 2012		58.4	0.292808	17.7	25.2	16.1				189	-0.69533	-0.38474	-0.060066	-0.032708	-0.098506												189	-0.61851	-0.47375	-0.37889
190	Paranevadites	gabbi	n	0.339516	0.189353	0.471131	Ritterbush & Bottjer 2012		60.5	0.277686	18.2	26.7	17				190	-0.57434	-0.43036	-0.084975	-0.02109	-0.10559												190	-0.65103	-0.46035	-0.385
191	Anagaudryceras	seymouriense	n	0.556215	0.191109	0.252676	Ritterbush & Bottjer 2012		37.7	0.514589	12.2	10.5	7.8				191	-1.8747	0.05865	0.14012	-0.12829	0.0020269												191	-0.26092	-0.60686	-0.11654
192	Metadagnoceras	youngi	n	0.300452	0.193602	0.505946	Ritterbush & Bottjer 2012		60.7	0.233937	18	28.5	18				192	-0.48658	-0.48388	-0.13678	0.046504	-0.11245												192	-0.6687	-0.41812	-0.2829
193	Alsatites	nigromontanus	n	0.474555	0.194745	0.3307	Ritterbush & Bottjer 2012		80.1	0.441948	26.3	26.5	18.2				193	-0.04096	-0.45916	0.16385	-0.47429	-0.075462												193	-0.5722	-0.75788	-1.1692
194	Angulaticeras	dumitricai	n	0.183129	0.195197	0.621674	Ritterbush & Bottjer 2012		32	0.18125	10.9	17.2	9				194	-1.7588	-0.087702	0.026972	0.21358	-0.15704												194	-0.51279	-0.30444	-0.25054
195	Psiloceras	polymorphum	n	0.565218	0.195436	0.239347	Ritterbush & Bottjer 2012		31.2	0.413462	9	10.2	8.1				195	-2.0478	0.05493	0.01876	0.02907	0.047619												195	-0.17947	-0.55345	0.43546
196	Pleuroacanthites	psilomorphum	n	0.27037	0.202823	0.526807	Ritterbush & Bottjer 2012		36.1	0.282548	13	16.7	9.2				196	-1.65	-0.080899	0.10567	0.10463	-0.13541												196	-0.41797	-0.39022	-0.38805
197	Psiloceras	polymorphum	n	0.661493	0.204612	0.133895	Ritterbush & Bottjer 2012		38.9	0.380463	10.2	12.7	11.4				197	-1.7045	-0.066123	-0.076785	-0.0082415	0.13246												197	-0.084083	-0.64231	0.80792
198	Silberlingites	mulleri	n	0.386411	0.204655	0.408934	Ritterbush & Bottjer 2012		48.5	0.334021	15.7	19.5	12.8				198	-1.1794	-0.21197	0.042002	-0.029563	-0.056939												198	-0.38168	-0.52077	-0.22446
199	Brackites	vogdesi	n	0.456006	0.206169	0.337824	Ritterbush & Bottjer 2012		62.2	0.294212	17.3	25	18.9				199	-0.54382	-0.44803	-0.17222	-0.060005	0.067126												199	-0.32669	-0.62445	0.40393
200	Hollandites	silberlingi	n	0.345691	0.207042	0.447267	Ritterbush & Bottjer 2012		75.4	0.244032	22	33.9	23.1				200	0.18364	-0.69255	-0.20812	-0.039806	-0.043471												200	-0.58216	-0.52828	-0.10532
201	Eogymnotoceras	thompsoni	n	0.291783	0.208202	0.500015	Ritterbush & Bottjer 2012		55.5	0.29009	19.7	25	14.4				201	-0.75798	-0.33975	0.10987	-0.017002	-0.17941												201	-0.54385	-0.43262	-0.85415
202	Ceccaceras	stecki	n	0.454713	0.209743	0.335544	Ritterbush & Bottjer 2012		44.5	0.406742	14.9	15.6	10.8				202	-1.4454	-0.098569	0.11362	-0.086469	-0.021523												202	-0.25706	-0.58336	-0.18149
203	Angulaticeras	posttaurinum	n	0.373075	0.210821	0.416104	Ritterbush & Bottjer 2012		25.8	0.329457	8.6	10.5	6.8				203	-2.18	0.079286	0.067563	0.13192	-0.024715												203	-0.2058	-0.45358	0.23292
204	Angulaticeras	dumitricai	n	0.414413	0.211723	0.373864	Ritterbush & Bottjer 2012		46.1	0.316703	14.2	18.5	13				204	-1.2723	-0.20005	-0.013285	0.0076578	-0.0020759												204	-0.28537	-0.54144	0.13138
205	Brackites	spinosus	n	0.351593	0.212751	0.435656	Ritterbush & Bottjer 2012		45	0.328889	15.6	18.6	11.6				205	-1.305	-0.16789	0.10037	-0.00087675	-0.084404												205	-0.34382	-0.49319	-0.34207
206	Ginsburgites	americanus	n	0.435954	0.212824	0.351222	Ritterbush & Bottjer 2012		66	0.348485	20.9	25.2	17.8				206	-0.43411	-0.42461	0.01141	-0.17817	-0.01277												206	-0.36056	-0.64579	-0.29043
207	Anagaudryceras	seymouriense	n	0.3668	0.213054	0.420146	Ritterbush & Bottjer 2012		79	0.397468	30	29.8	17.8				207	0.11666	-0.5004	0.34705	-0.38047	-0.20896												207	-0.49941	-0.64764	-1.7994
208	Anagaudryceras	seymouriense	n	0.515816	0.213152	0.271032	Ritterbush & Bottjer 2012		54.9	0.459016	18.5	17.1	12.6				208	-1.089	-0.16709	0.16698	-0.25448	0.0043433												208	-0.22752	-0.70428	-0.38947
209	Anagaudryceras	seymouriense	n	0.333787	0.213196	0.453016	Ritterbush & Bottjer 2012		85.2	0.328638	30.5	35.7	21.5				209	0.5311	-0.68411	0.18403	-0.27932	-0.22326												209	-0.64743	-0.56687	-1.6217
210	Japonites	welteri	n	0.372128	0.213215	0.414657	Ritterbush & Bottjer 2012		24.2	0.396694	9.1	9.1	5.5				210	-2.2799	0.13628	0.14915	0.099887	-0.045158												210	-0.17444	-0.46036	0.036552
211	Platycuccoceras	rugosum	n	0.513295	0.214103	0.272602	Ritterbush & Bottjer 2012		67.7	0.39291	21	23.3	17.8				211	-0.4601	-0.39446	0.021471	-0.26906	0.052316												211	-0.26023	-0.74711	-0.13625
212	Nicholsites	newpassensis	n	0.305665	0.214852	0.479483	Ritterbush & Bottjer 2012		71	0.221127	21.4	33.3	22				212	0.044388	-0.65597	-0.17421	0.021457	-0.073995												212	-0.56066	-0.47817	-0.16756
213	Franziceras	coronoides	n	0.620775	0.216378	0.162847	Ritterbush & Bottjer 2012		43.4	0.421659	12.7	13.5	11.6				213	-1.5445	-0.083482	0.0078276	-0.092928	0.10483												213	-0.090481	-0.67723	0.4744
214	Longobardites	zsigmondyi	n	0.0584857	0.217072	0.724443	Ritterbush & Bottjer 2012		43.6	0.0321101	11.5	25.9	16.3				214	-1.0425	-0.40528	-0.28097	0.34835	-0.073475												214	-0.53573	-0.28429	0.50657
215	Psiloceras	polymorphum	n	0.578049	0.217581	0.204371	Ritterbush & Bottjer 2012		35.6	0.382022	10.3	12	10				215	-1.8247	-0.020772	-0.006872	0.016068	0.084866												215	-0.091057	-0.59994	0.58332
216	Silberlingia	cricki	n	0.38336	0.220451	0.39619	Ritterbush & Bottjer 2012		99.9	0.233233	27.9	44.1	32.5				216	1.3503	-1.081	-0.39957	-0.12802	0.080053												216	-0.46792	-0.68073	0.36557
217	Discamphiceras	aff submesogenos sp n*	n	0.487545	0.22194	0.290516	Ritterbush & Bottjer 2012		33	0.3	9.3	12.9	10.2				217	-1.8556	-0.042214	-0.051909	0.10731	0.070559												217	-0.11004	-0.54	0.69243
218	Rieppeites	shevyrevi	n	0.365985	0.222912	0.411103	Ritterbush & Bottjer 2012		66.2	0.265861	20.4	28.7	19.9				218	-0.26229	-0.53085	-0.097372	-0.038231	-0.016011												218	-0.36798	-0.56664	-0.027526
219	Tropigymnites	sp. Indet*	n	0.445927	0.223294	0.330779	Ritterbush & Bottjer 2012		24.2	0.334711	7.6	9.3	6.8				219	-2.2621	0.098839	0.038877	0.13917	0.023611												219	-0.11586	-0.48736	0.49255
220	Silberlingites	tregoi	n	0.28842	0.224206	0.487374	Ritterbush & Bottjer 2012		37.7	0.299735	14.4	16.8	9.6				220	-1.5711	-0.090857	0.15752	0.075445	-0.11632												220	-0.28668	-0.43783	-0.39539
221	Tropigastrites	lahontanus	n	0.717643	0.22663	0.0557277	Ritterbush & Bottjer 2012		59.7	0.59464	20	12.5	11.7				221	-1.1454	-0.0719	0.2727	-0.5146	0.10708												221	-0.050959	-0.93234	-0.3892
222	Tropigastrites	lauderbacki	n	0.568074	0.227504	0.204422	Ritterbush & Bottjer 2012		37.3	0.469169	12.5	11	8.8				222	-1.8181	0.026701	0.13262	-0.08394	0.047858												222	-0.069919	-0.63754	0.15492
223	Jenksites	flexicostatus	n	0.34753	0.228466	0.424004	Ritterbush & Bottjer 2012		55.2	0.269928	17.9	24.1	16.2				223	-0.76144	-0.36791	-0.014761	0.012225	-0.037895												223	-0.30505	-0.52764	-0.071774
224	Discamphiceras	[intermediate]*	n	0.466961	0.230533	0.302506	Ritterbush & Bottjer 2012		48	0.295833	14	19	14.8				224	-1.1638	-0.25112	-0.083976	0.019345	0.083057												224	-0.12231	-0.6073	0.57907
225	Gymnotoceras	mimetus	n	0.243395	0.234081	0.522524	Ritterbush & Bottjer 2012		55.8	0.168459	17.2	28.1	18.3				225	-0.57583	-0.4837	-0.14219	0.15702	-0.0621												225	-0.4027	-0.4223	0.11801
226	Unionvillites	asseretoi	n	0.673173	0.235141	0.091686	Ritterbush & Bottjer 2012		58.3	0.488851	18.5	15.6	14.2				226	-1.0174	-0.1811	0.11863	-0.3366	0.14697												226	0.029839	-0.86739	0.16492
227	Psiloceras	polymorphum	n	0.748145	0.235821	0.016034	Ritterbush & Bottjer 2012		51.9	0.425819	14.5	15	14.8				227	-1.2055	-0.18477	-0.050388	-0.17972	0.21974												227	0.10364	-0.824	0.87935
228	Anagaudryceras	seymouriense	n	0.208681	0.236367	0.554952	Ritterbush & Bottjer 2012		133	0.259398	59.2	65.9	32.6				228	3.2517	-1.4331	0.78836	-0.3926	-0.76795												228	-0.87647	-0.35682	-5.0022
229	Angulaticeras	dumitricai	n	0.451563	0.237003	0.311434	Ritterbush & Bottjer 2012		45.3	0.298013	13.7	18	13.8				229	-1.2782	-0.21089	-0.046178	0.032131	0.068066												229	-0.1021	-0.5933	0.51026
230	Billingsites	cordeyi	n	0.248983	0.238605	0.512413	Ritterbush & Bottjer 2012		91.2	0.154605	26.8	45.9	31.2				230	1.1957	-1.0766	-0.37648	0.094088	-0.037855												230	-0.53646	-0.47781	0.1557
231	Psiloceras	polymorphum	n	0.500732	0.239682	0.259586	Ritterbush & Bottjer 2012		29.9	0.411371	10.3	10	7.6				231	-2.0575	0.071213	0.11177	0.037799	0.033007												231	-0.043493	-0.56151	0.30653
232	Psiloceras	polymorphum	n	0.602833	0.241268	0.155899	Ritterbush & Bottjer 2012		50.7	0.431953	16.2	15.5	13.3				232	-1.2247	-0.15694	0.078471	-0.17842	0.11745												232	0.026608	-0.75741	0.3166
233	Psiloceras	polymorphum	n	0.642108	0.242699	0.115193	Ritterbush & Bottjer 2012		58.1	0.445783	18.3	17	15.2				233	-0.94615	-0.22739	0.073904	-0.27061	0.15671												233	0.071229	-0.843	0.33508
234	Sunrisites	sunrisense	n	0.563953	0.24404	0.192007	Ritterbush & Bottjer 2012		48.1	0.465696	16.8	14.2	11.5				234	-1.3543	-0.091269	0.18388	-0.19692	0.066322												234	0.019632	-0.73589	-0.014779
235	Discamphiceras	kammerkaroides	n	0.361074	0.244242	0.394684	Ritterbush & Bottjer 2012		98.5	0.248731	31	43.2	30.8				235	1.3185	-1.0248	-0.1762	-0.16929	0.022915												235	-0.28759	-0.70187	-0.13324
236	Schlotheimia	phobetica	n	0.574758	0.24456	0.180682	Ritterbush & Bottjer 2012		19.9	0.376884	6.1	6.7	5.7				236	-2.4782	0.17019	0.042959	0.14729	0.065204												236	-0.007591	-0.51424	0.7092
237	Gymnotoceras	weitschati	n	0.154768	0.24458	0.600652	Ritterbush & Bottjer 2012		60.4	0.122517	20.6	33.4	19.6				237	-0.22167	-0.60024	-0.07833	0.21427	-0.18816												237	-0.53917	-0.30903	-0.45267
238	Gymnotoceras	blakei	n	0.226974	0.25016	0.522866	Ritterbush & Bottjer 2012		76.5	0.143791	23.3	39.2	26.3				238	0.51063	-0.85212	-0.27	0.14781	-0.044052												238	-0.40927	-0.4533	0.18518
239	Angulaticeras	dumitricai	n	0.376887	0.251309	0.371804	Ritterbush & Bottjer 2012		30.1	0.325581	11	12.1	8.2				239	-1.9546	0.020486	0.11429	0.10108	-0.0073307												239	-0.066392	-0.50609	0.20537
240	Dixieceras	lawsoni	n	0.272357	0.251593	0.47605	Ritterbush & Bottjer 2012		84.3	0.233689	30.7	39.8	24.8				240	0.77183	-0.82599	0.089121	-0.07263	-0.16803												240	-0.35571	-0.52685	-1.0167
241	Favreticeras	rieberi	n	0.358994	0.254799	0.386207	Ritterbush & Bottjer 2012		77	0.255844	25.3	33.5	23.8				241	0.31123	-0.70038	-0.056447	-0.081963	0.018768												241	-0.14271	-0.6549	-0.024936
242	Billingsites	escargueli	n	0.19706	0.26098	0.54196	Ritterbush & Bottjer 2012		49	0.165306	18	25.6	15.3				242	-0.84195	-0.37109	0.046639	0.17361	-0.12583												242	-0.27433	-0.39523	-0.27449
243	Unionvillites	hadleyi	n	0.73841	0.26159	0	Ritterbush & Bottjer 2012		61.6	0.568182	21.5	13.3	13.3				243	-0.99168	-0.12217	0.29432	-0.50483	0.1736												243	0.23068	-1.0087	-0.10876
244	Waehneroceras	tenerum	n	0.453838	0.262017	0.284145	Ritterbush & Bottjer 2012		25.6	0.339844	8.8	9.6	7.3				244	-2.1818	0.083016	0.077559	0.12288	0.041585												244	0.0039229	-0.52558	0.50973
245	Anagymnotoceras	spivaki	n	0.271257	0.264476	0.464267	Ritterbush & Bottjer 2012		56.5	0.269027	23.3	25.9	15.4				245	-0.58298	-0.37609	0.26328	-0.0044069	-0.14415												245	-0.10771	-0.51515	-0.82123
246	Paracrochordiceras	silberlingi	n	0.325953	0.264638	0.409409	Ritterbush & Bottjer 2012		30.1	0.405316	14.5	11.4	6.5				246	-1.9496	0.076307	0.34516	0.032554	-0.076184												246	0.064663	-0.52577	-0.39568
247	Augustaceras	escheri	n	0.552263	0.265448	0.182289	Ritterbush & Bottjer 2012		60.5	0.385124	20.1	20.2	17				247	-0.70319	-0.32201	0.079751	-0.20361	0.14442												247	0.16892	-0.81908	0.349
248	Longobardites	parvus	n	0.102079	0.267982	0.629939	Ritterbush & Bottjer 2012		73.8	0.0609756	22.6	42.2	27.1				248	0.56959	-0.9189	-0.33232	0.3116	-0.098645												248	-0.47771	-0.3218	0.22461
249	Discopychites	cf. D. megalodiscus	n	0.0582378	0.269324	0.672438	Ritterbush & Bottjer 2012		96.8	0.0340909	29.4	57.3	36.2				249	1.8634	-1.3753	-0.50526	0.38185	-0.16933												249	-0.7046	-0.22669	0.025911
250	Pseudodanubites	dixiensis	n	0.629596	0.271421	0.0989829	Ritterbush & Bottjer 2012		62.9	0.624801	26.4	12.6	11				250	-0.95683	-0.055575	0.60319	-0.62201	0.06653												250	0.33296	-1.0361	-1.0202
251	Rieppeites	boletzki	n	0.334588	0.271885	0.393527	Ritterbush & Bottjer 2012		70.1	0.229672	23.4	31.5	22.5				251	0.055366	-0.63663	-0.053486	-0.0019589	0.034246												251	-0.034189	-0.63026	0.18403
252	Rieberites	transiformis	n	0.58931	0.273197	0.137493	Ritterbush & Bottjer 2012		89.8	0.282851	24.8	33.7	30.7				252	0.76487	-0.86897	-0.34157	-0.21066	0.38897												252	0.38152	-1.0129	1.6432
253	Phylloceras	psilomorphum	n	0.144512	0.276958	0.57853	Ritterbush & Bottjer 2012		48.9	0.0961145	16.2	27	17.2				253	-0.77536	-0.44037	-0.10407	0.26278	-0.065336												253	-0.24517	-0.38373	0.24583
254	Eogymnotoceras	tuberculatum	n	0.332866	0.278452	0.388682	Ritterbush & Bottjer 2012		57.3	0.268761	21.4	24.9	17				254	-0.58442	-0.39815	0.12968	-0.0072325	-0.015889												254	0.034573	-0.60614	-0.13802
255	Discamphiceras	submesogenos	n	0.39882	0.2796	0.32158	Ritterbush & Bottjer 2012		43.7	0.279176	15	18	13.5				255	-1.2787	-0.20314	0.043031	0.057563	0.05953												255	0.067704	-0.60135	0.43527
256	Acrochordiceras	coralinae	n	0.201017	0.279747	0.519236	Ritterbush & Bottjer 2012		79.9	0.236546	38.5	40	21				256	0.76713	-0.73496	0.62363	-0.078448	-0.37131												256	-0.00011711	-0.47834	-2.3808
257	Gymnotoceras	rotelliformis	n	0.205928	0.281315	0.512757	Ritterbush & Bottjer 2012		59.7	0.145729	20.7	30.9	20.1				257	-0.27736	-0.57011	-0.054025	0.17356	-0.060079												257	-0.16256	-0.45624	0.049127
258	Fergusonites	striaus	n	0.306121	0.28608	0.407799	Ritterbush & Bottjer 2012		21.6	0.194444	7.1	10.1	7.3				258	-2.2715	0.068583	0.015513	0.23215	0.033156												258	-0.016452	-0.46225	0.69138
259	Koipatoceras	kraffti	n	0.361447	0.287424	0.351129	Ritterbush & Bottjer 2012		58.2	0.261168	20.7	24.9	18.1				259	-0.54552	-0.42458	0.060711	-0.00052978	0.046904												259	0.11443	-0.64868	0.20734
260	Eutomoceras	laubei	n	0.177905	0.291841	0.530255	Ritterbush & Bottjer 2012		60.8	0.0838816	17.2	32.2	23.5				260	-0.18035	-0.67338	-0.33755	0.27237	0.087683												260	-0.094118	-0.49112	1.0828
261	Stenopopanoceras	sp.	n	0.5441	0.292986	0.162913	Ritterbush & Bottjer 2012		51.6	0.286822	15.5	19.5	17.3				261	-0.95776	-0.31787	-0.093152	0.0025897	0.2102												261	0.26399	-0.74765	1.1137
262	Paranevadites	furlongi	n	0.317167	0.294227	0.388605	Ritterbush & Bottjer 2012		55.4	0.323105	25	23	14.5				262	-0.67009	-0.30606	0.41115	-0.083962	-0.081733												262	0.24223	-0.64539	-0.77051
263	Marcouxites	spinifer	b	0.297162	0.300794	0.402044	Ritterbush & Bottjer 2012		68.2	0.215543	25	31.5	22				263	0.050652	-0.62329	0.058504	0.02494	0.015352												263	0.14709	-0.63294	0.04618
264	Parafrechites	dunni	b	0.246591	0.301821	0.451588	Ritterbush & Bottjer 2012		46.1	0.227766	19.8	22	13.6				264	-1.0036	-0.26994	0.23892	0.097759	-0.079541												264	0.10013	-0.5168	-0.3203
265	Favreticeras	wallacei	b	0.327707	0.3042	0.368093	Ritterbush & Bottjer 2012		61.1	0.206219	20.7	27.8	20.7				265	-0.3186	-0.53324	-0.048551	0.071121	0.088297												265	0.16725	-0.64208	0.56624
266	Pseudodanubites	halli	b	0.621761	0.305161	0.073078	Ritterbush & Bottjer 2012		63	0.54127	26.2	15.1	13.8				266	-0.77763	-0.1617	0.5056	-0.49202	0.14568												266	0.58709	-1.0469	-0.41129
267	Acrochordiceras	sp.*	b	0.272526	0.307765	0.419709	Ritterbush & Bottjer 2012		59.2	0.265203	26.7	26.8	16.7				267	-0.37697	-0.41965	0.38546	-0.023126	-0.097442												267	0.27229	-0.6128	-0.75976
268	Kammerkarites	praecoronoides	b	0.515496	0.307874	0.176631	Ritterbush & Bottjer 2012		28.9	0.33218	10	10.4	8.9				268	-2.0164	0.031773	0.071785	0.10153	0.10175												268	0.17895	-0.60025	0.73771
269	Frechites	nevadanus	b	0.480697	0.313774	0.205529	Ritterbush & Bottjer 2012		67.2	0.388393	27.1	22.8	18.3				269	-0.2989	-0.39383	0.34529	-0.2796	0.12245												269	0.56571	-0.92077	-0.11991
270	Nevadites	hyatti	b	0.39993	0.317108	0.282962	Ritterbush & Bottjer 2012		50.1	0.363273	22	18.5	13.4				270	-0.99302	-0.20597	0.36204	-0.10006	0.030632												270	0.42048	-0.73423	-0.21657
271	Psiloceras	polymorphum	b	0.452198	0.322986	0.224816	Ritterbush & Bottjer 2012		22.8	0.355263	9.2	8.2	6.5				271	-2.2816	0.12679	0.15287	0.1296	0.05657												271	0.18008	-0.55382	0.53441
272	Geyeroceras	sp. indet.	b	0.252649	0.323057	0.424294	Ritterbush & Bottjer 2012		37.6	0.148936	12.7	18.5	13.5				272	-1.413	-0.21439	-0.034394	0.21738	0.057517												272	0.094022	-0.51583	0.73666
273	Euphyllites	occidentalis	b	0.490154	0.329271	0.180575	Ritterbush & Bottjer 2012		36.7	0.318801	13.3	13.5	11.5				273	-1.6277	-0.08054	0.097049	0.055682	0.12645												273	0.31032	-0.66742	0.7229
274	Angulaticeras	aff dumiticai*	b	0.314865	0.331546	0.353589	Ritterbush & Bottjer 2012		20.5	0.22439	7.9	9.2	6.7				274	-2.3147	0.099344	0.089032	0.21685	0.036373												274	0.1027	-0.4888	0.62695
275	Nicholsites	tozeri	b	0.250918	0.335859	0.413223	Ritterbush & Bottjer 2012		55.8	0.164875	20.6	27.2	19.4				275	-0.46594	-0.49299	0.024074	0.14648	0.050314												275	0.25329	-0.59179	0.4598
276	Silberlingites	cricki	b	0.324154	0.345881	0.329965	Ritterbush & Bottjer 2012		50.1	0.237525	20.2	22	16.2				276	-0.83051	-0.33094	0.17027	0.064265	0.067768												276	0.4121	-0.6643	0.33301
277	Frechites	johnstoni	b	0.16462	0.351613	0.483767	Ritterbush & Bottjer 2012		59.5	0.121008	24.3	31.6	20.7				277	-0.14123	-0.5939	0.12001	0.19898	-0.037511												277	0.28203	-0.52592	0.030444
278	Aplococeras	vogdesi	b	0.259502	0.352471	0.388026	Ritterbush & Bottjer 2012		54.1	0.221811	24.5	25.2	16.9				278	-0.54347	-0.39873	0.32085	0.061565	-0.011644												278	0.49232	-0.64224	-0.18062
279	Alanites	obesus	b	0.185905	0.352765	0.46133	Ritterbush & Bottjer 2012		74.5	0.150336	32.5	38.5	24.8				279	0.64563	-0.80001	0.27784	0.11042	-0.075635												279	0.48068	-0.59879	-0.47774
280	Psiloceras	tilmanni	b	0.499965	0.353329	0.146706	Ritterbush & Bottjer 2012		34.1	0.316716	12.7	12.4	10.9				280	-1.735	-0.047929	0.11012	0.073596	0.13881												280	0.37618	-0.67182	0.80429
281	Favreticeras	ransomei	b	0.379522	0.363369	0.257109	Ritterbush & Bottjer 2012		55.5	0.21982	19.9	23.8	19.5				281	-0.5782	-0.43902	0.019893	0.065749	0.1834												281	0.5334	-0.74777	0.95478
282	Intornites	nevadanus	b	1.13866e-16	0.364249	0.635751	Ritterbush & Bottjer 2012		75.7	4.69315e-17	22.4	44	31.7				282	0.82857	-1.0548	-0.47765	0.42263	0.11175												282	0.080049	-0.45953	1.4276
283	Eoprotrachyceras	subasperum	b	0.311002	0.381014	0.307984	Ritterbush & Bottjer 2012		56.8	0.235915	25	24.9	18.5				283	-0.43503	-0.43084	0.29307	0.026617	0.090123												283	0.72756	-0.7532	0.23831
284	Frechites	occidentalis	b	0.340509	0.43676	0.222731	Ritterbush & Bottjer 2012		59.2	0.27027	29.6	24.1	19.1				284	-0.27698	-0.42973	0.51385	-0.051287	0.16196												284	1.2845	-0.92441	0.24951
285	Inornities	mctaggarti	b	0.448453	0.446158	0.105389	Ritterbush & Bottjer 2012		35.9	0.398329	19.8	11.5	10.1				285	-1.5783	-0.0088208	0.50087	-0.032869	0.13722												285	0.98644	-0.82626	0.30321
286	Proarcestes	cf. P. bramantei*	b	0.108802	0.476921	0.414277	Ritterbush & Bottjer 2012		42.6	0.129108	31	23.5	13.6				286	-0.71568	-0.28953	0.85175	0.18156	-0.088741												286	1.3547	-0.66784	-0.7744
287	Proarcestes	gabbi	b	0.117886	0.480848	0.401267	Ritterbush & Bottjer 2012		63	0.106349	37.2	34.1	22.2				287	0.38017	-0.66255	0.72321	0.17915	-0.013111												287	1.533	-0.75297	-0.43868
288	Pychites	sp. Indet.*	b	0.16927	0.492321	0.338409	Ritterbush & Bottjer 2012		39.9	0.140351	22.5	20.1	14.2				288	-1.0483	-0.25197	0.43949	0.19227	0.061356												288	1.0104	-0.68118	0.28964
289	Proteusites	fergusoni	b	0.34157	0.515531	0.142898	Ritterbush & Bottjer 2012		57	0.34386	38.7	20.5	16.9				289	-0.25587	-0.31335	1.1016	-0.17836	0.19633												289	2.3191	-1.1751	-0.26964
290	Isculites	constrictus	b	0.20974	0.568293	0.221967	Ritterbush & Bottjer 2012		81.8	0.167482	50	38	30.1				290	1.4145	-0.9062	1.0413	-0.006195	0.29681												290	3.0137	-1.2671	0.32004
291	Ptychites	sp.*	b	0.157003	0.589424	0.253573	Ritterbush & Bottjer 2012		59.2	0.097973	30.9	29.5	23.9				291	0.10178	-0.62985	0.42502	0.2002	0.26135												291	1.8015	-0.92271	1.1
292	Ptychites	gradinauri	b	0.287679	0.5955	0.11682	Ritterbush & Bottjer 2012		50.6	0.213439	30.3	21.1	18.7				292	-0.47915	-0.36929	0.65964	0.0523	0.28538												292	2.0249	-1.0433	0.85487
293	Proarcestes	balfouri	b	0.0711589	0.599869	0.328973	Ritterbush & Bottjer 2012		53.1	0.0715631	40.7	29.5	19.8				293	0.10773	-0.52881	1.0891	0.2141	0.059523												293	2.4266	-0.90815	-0.33711
294	Nevadisculites	taylori	b	0.228974	0.643758	0.127268	Ritterbush & Bottjer 2012		51.8	0.204633	38.2	22.2	19				294	-0.21045	-0.39024	1.0547	0.035821	0.28172												294	2.7673	-1.1711	0.46132
295	Isculites	tozeri	b	0.270308	0.739807	-0.0101145	Ritterbush & Bottjer 2012		41.8	0.220096	32	16.2	16.4				295	-0.78722	-0.23203	0.92076	0.062545	0.36587												295	2.7128	-1.1812	1.0459
